# Supplementary material for: Range-wide and temporal genomic analyses reveal the consequences of near-extinction in Swedish moose
Source: Commun Biol. 2023 Oct 17;6:1035. doi: 10.1038/s42003-023-05385-x (PMC10582009; doi:10.1038/s42003-023-05385-x)
Supplement: Supplementary file 3 — Supplementary Data [file 42003_2023_5385_MOESM3_ESM.xlsx]

## Sheet: Data 1
Supplementary Data 1. Scaffold list for the new moose assembly (GCA_015832495.1_NRM_Aalces_1_0.fsa_genomic) and synteny with C. elpahus
Scaffold	size	C. elaphus chromosomes
HiC_scaffold_1	96640250	CM008019.1
HiC_scaffold_2	74731012	CM008040.1
HiC_scaffold_3	95035068	CM008026.1
HiC_scaffold_4	79237975	CM008030.1
HiC_scaffold_5	53778326	CM008010.1
HiC_scaffold_6	59001123	CM008035.1
HiC_scaffold_7	37233452	CM008033.1
HiC_scaffold_8	81836636	CM008037.1
HiC_scaffold_9	65755583	CM008020.1
HiC_scaffold_10	52418108	CM008038.1
HiC_scaffold_11	42891952	CM008039.1
HiC_scaffold_12	60254272	CM008036.1
HiC_scaffold_13	75481438	CM008021.1
HiC_scaffold_14	59261799	CM008031.1
HiC_scaffold_15	40775455	CM008017.1
HiC_scaffold_16	54100747	CM008015.1
HiC_scaffold_17	47695000	CM008013.1
HiC_scaffold_18	58447089	CM008029.1
HiC_scaffold_19	49254799	CM008014.1
HiC_scaffold_20	92191722	CM008022.1
HiC_scaffold_21	62037675	CM008024.1 (Chrom. Y)
HiC_scaffold_22	61726738	CM008011.1
HiC_scaffold_23	76655859	CM008028.1
HiC_scaffold_24	133668038	CM008041.1 (Chrom. X)
HiC_scaffold_25	58516355	CM008034.1
HiC_scaffold_26	67512236	CM008032.1
HiC_scaffold_27	60197436	CM008012.1
HiC_scaffold_28	101529996	CM008018.1
HiC_scaffold_29	43469914	CM008023.1
HiC_scaffold_30	104585470	CM008016.1
HiC_scaffold_31	113622147	CM008027.1
HiC_scaffold_32	112412734	CM008025.1
HiC_scaffold_33	115381959	CM008012.1
HiC_scaffold_34	77421000	CM008008.1
HiC_scaffold_35	19500
HiC_scaffold_36	290738
HiC_scaffold_37	140785
HiC_scaffold_38	25000
HiC_scaffold_39	21566
HiC_scaffold_40	18966
HiC_scaffold_41	116385
HiC_scaffold_42	115062
HiC_scaffold_43	102886
HiC_scaffold_44	95695
HiC_scaffold_45	94574
HiC_scaffold_46	77529
HiC_scaffold_47	73956
HiC_scaffold_48	73025
HiC_scaffold_49	67231
HiC_scaffold_50	66168
HiC_scaffold_51	65283
HiC_scaffold_52	61620
HiC_scaffold_53	58316
HiC_scaffold_54	57365
HiC_scaffold_55	56497
HiC_scaffold_56	55595
HiC_scaffold_57	53710
HiC_scaffold_58	50334
HiC_scaffold_59	47853
HiC_scaffold_60	46841
HiC_scaffold_61	46320
HiC_scaffold_62	46115
HiC_scaffold_63	45913
HiC_scaffold_64	40909
HiC_scaffold_65	40312
HiC_scaffold_66	39979
HiC_scaffold_67	39027
HiC_scaffold_68	38599
HiC_scaffold_69	38030
HiC_scaffold_70	37985
HiC_scaffold_71	36496
HiC_scaffold_72	35680
HiC_scaffold_73	35473
HiC_scaffold_74	35443
HiC_scaffold_75	34061
HiC_scaffold_76	32783
HiC_scaffold_77	32527
HiC_scaffold_78	32405
HiC_scaffold_79	31389
HiC_scaffold_80	31199
HiC_scaffold_81	31029
HiC_scaffold_82	29712
HiC_scaffold_83	29623
HiC_scaffold_84	28555
HiC_scaffold_85	28124
HiC_scaffold_86	27922
HiC_scaffold_87	27894
HiC_scaffold_88	27727
HiC_scaffold_89	26882
HiC_scaffold_90	26359
HiC_scaffold_91	26124
HiC_scaffold_92	24839
HiC_scaffold_93	24721
HiC_scaffold_94	24719
HiC_scaffold_95	24247
HiC_scaffold_96	24064
HiC_scaffold_97	24016
HiC_scaffold_98	23940
HiC_scaffold_99	23784
HiC_scaffold_100	23707
HiC_scaffold_101	23233
HiC_scaffold_102	23171
HiC_scaffold_103	22953
HiC_scaffold_104	21684
HiC_scaffold_105	21355
HiC_scaffold_106	21199
HiC_scaffold_107	20768
HiC_scaffold_108	20373
HiC_scaffold_109	19999
HiC_scaffold_110	19485
HiC_scaffold_111	19421
HiC_scaffold_112	18537
HiC_scaffold_113	18472
HiC_scaffold_114	18444
HiC_scaffold_115	18189
HiC_scaffold_116	18031
HiC_scaffold_117	17719
HiC_scaffold_118	17654
HiC_scaffold_119	17439
HiC_scaffold_120	17292
HiC_scaffold_121	17289
HiC_scaffold_122	16628
HiC_scaffold_123	16288
HiC_scaffold_124	16060
HiC_scaffold_125	15712
HiC_scaffold_126	15701
HiC_scaffold_127	11744
HiC_scaffold_128	19268
HiC_scaffold_129	10199
HiC_scaffold_130	1582
HiC_scaffold_131	17713
HiC_scaffold_132	1256
HiC_scaffold_133	25000
HiC_scaffold_134	1000
HiC_scaffold_135	1092
HiC_scaffold_136	2000
HiC_scaffold_137	1000
HiC_scaffold_138	27118
HiC_scaffold_139	1042
HiC_scaffold_140	27307
HiC_scaffold_141	632
HiC_scaffold_142	1129
HiC_scaffold_143	2070
HiC_scaffold_144	1595
HiC_scaffold_145	1063
HiC_scaffold_146	1000
HiC_scaffold_147	14801
HiC_scaffold_148	2000
HiC_scaffold_149	1000
HiC_scaffold_150	1000
HiC_scaffold_151	4000
HiC_scaffold_152	14353
HiC_scaffold_153	19146
HiC_scaffold_154	25000
HiC_scaffold_155	9508
HiC_scaffold_156	1502
HiC_scaffold_157	42016
HiC_scaffold_158	1000
HiC_scaffold_159	35836
HiC_scaffold_160	1261
HiC_scaffold_161	8000
HiC_scaffold_162	1978
HiC_scaffold_163	1235
HiC_scaffold_164	2138
HiC_scaffold_165	1000
HiC_scaffold_166	26373
HiC_scaffold_167	1031
HiC_scaffold_168	15816
HiC_scaffold_169	22189
HiC_scaffold_170	45571
HiC_scaffold_171	1035
HiC_scaffold_172	8000
HiC_scaffold_173	1132
HiC_scaffold_174	7037
HiC_scaffold_175	23661
HiC_scaffold_176	1085
HiC_scaffold_177	25000
HiC_scaffold_178	1000
HiC_scaffold_179	1248
HiC_scaffold_180	963
HiC_scaffold_181	25000
HiC_scaffold_182	1532
HiC_scaffold_183	25000
HiC_scaffold_184	27499
HiC_scaffold_185	50000
HiC_scaffold_186	9527
HiC_scaffold_187	9184
HiC_scaffold_188	1463
HiC_scaffold_189	50000
HiC_scaffold_190	1055
HiC_scaffold_191	13256
HiC_scaffold_192	12746
HiC_scaffold_193	9000
HiC_scaffold_194	25000
HiC_scaffold_195	22638
HiC_scaffold_196	4351
HiC_scaffold_197	75000
HiC_scaffold_198	10647
HiC_scaffold_199	4901
HiC_scaffold_200	1296
HiC_scaffold_201	59732
HiC_scaffold_202	25000
HiC_scaffold_203	20001
HiC_scaffold_204	16946
HiC_scaffold_205	8931
HiC_scaffold_206	29131
HiC_scaffold_207	1000
HiC_scaffold_208	22796
HiC_scaffold_209	14891
HiC_scaffold_210	7452
HiC_scaffold_211	10351
HiC_scaffold_212	10944
HiC_scaffold_213	772
HiC_scaffold_214	1289
HiC_scaffold_215	3853
HiC_scaffold_216	31630
HiC_scaffold_217	1276
HiC_scaffold_218	1000
HiC_scaffold_219	2361
HiC_scaffold_220	25000
HiC_scaffold_221	25000
HiC_scaffold_222	29429
HiC_scaffold_223	1017
HiC_scaffold_224	1000
HiC_scaffold_225	69885
HiC_scaffold_226	50000
HiC_scaffold_227	3922
HiC_scaffold_228	17843
HiC_scaffold_229	962423
HiC_scaffold_230	1531
HiC_scaffold_231	1000
HiC_scaffold_232	5932
HiC_scaffold_233	1221
HiC_scaffold_234	13459
HiC_scaffold_235	19382
HiC_scaffold_236	2104
HiC_scaffold_237	2811
HiC_scaffold_238	25000
HiC_scaffold_239	35139
HiC_scaffold_240	2533
HiC_scaffold_241	38093
HiC_scaffold_242	19609
HiC_scaffold_243	1296
HiC_scaffold_244	1000
HiC_scaffold_245	50000
HiC_scaffold_246	35375
HiC_scaffold_247	1820
HiC_scaffold_248	3301
HiC_scaffold_249	1000
HiC_scaffold_250	3000
HiC_scaffold_251	1159
HiC_scaffold_252	8655
HiC_scaffold_253	10545
HiC_scaffold_254	42026
HiC_scaffold_255	35231
HiC_scaffold_256	1297
HiC_scaffold_257	20177
HiC_scaffold_258	1188
HiC_scaffold_259	1001
HiC_scaffold_260	1141
HiC_scaffold_261	5854
HiC_scaffold_262	8854
HiC_scaffold_263	1468
HiC_scaffold_264	60792
HiC_scaffold_265	1474
HiC_scaffold_266	9793
HiC_scaffold_267	1260
HiC_scaffold_268	1327
HiC_scaffold_269	1711
HiC_scaffold_270	7205
HiC_scaffold_271	1000
HiC_scaffold_272	8595
HiC_scaffold_273	1051
HiC_scaffold_274	14784
HiC_scaffold_275	1215
HiC_scaffold_276	12318
HiC_scaffold_277	25000
HiC_scaffold_278	25000
HiC_scaffold_279	25000
HiC_scaffold_280	17551
HiC_scaffold_281	1000
HiC_scaffold_282	1000
HiC_scaffold_283	14769
HiC_scaffold_284	14060
HiC_scaffold_285	2268
HiC_scaffold_286	3666
HiC_scaffold_287	1012
HiC_scaffold_288	15092
HiC_scaffold_289	1113
HiC_scaffold_290	841
HiC_scaffold_291	9000
HiC_scaffold_292	39106
HiC_scaffold_293	1019
HiC_scaffold_294	56509
HiC_scaffold_295	17795
HiC_scaffold_296	39366
HiC_scaffold_297	19801
HiC_scaffold_298	11506
HiC_scaffold_299	7452
HiC_scaffold_300	24664
HiC_scaffold_301	14977
HiC_scaffold_302	1035
HiC_scaffold_303	42689
HiC_scaffold_304	1159
HiC_scaffold_305	2225
HiC_scaffold_306	13778
HiC_scaffold_307	1243
HiC_scaffold_308	50000
HiC_scaffold_309	5556
HiC_scaffold_310	26446
HiC_scaffold_311	9084
HiC_scaffold_312	73915
HiC_scaffold_313	1000
HiC_scaffold_314	5789
HiC_scaffold_315	24634
HiC_scaffold_316	1010
HiC_scaffold_317	1166
HiC_scaffold_318	31785
HiC_scaffold_319	6202
HiC_scaffold_320	1000
HiC_scaffold_321	25000
HiC_scaffold_322	1123
HiC_scaffold_323	1034
HiC_scaffold_324	7144
HiC_scaffold_325	32409
HiC_scaffold_326	2725
HiC_scaffold_327	18091
HiC_scaffold_328	1194
HiC_scaffold_329	7618
HiC_scaffold_330	25000
HiC_scaffold_331	17591
HiC_scaffold_332	30754
HiC_scaffold_333	954
HiC_scaffold_334	35536
HiC_scaffold_335	1154
HiC_scaffold_336	19927
HiC_scaffold_337	6783
HiC_scaffold_338	1658
HiC_scaffold_339	1191
HiC_scaffold_340	24986
HiC_scaffold_341	300
HiC_scaffold_342	1998
HiC_scaffold_343	28024
HiC_scaffold_344	1732
HiC_scaffold_345	1000
HiC_scaffold_346	25000
HiC_scaffold_347	25831
HiC_scaffold_348	180522
HiC_scaffold_349	15342
HiC_scaffold_350	1820
HiC_scaffold_351	8705
HiC_scaffold_352	6274
HiC_scaffold_353	2939
HiC_scaffold_354	4573
HiC_scaffold_355	17053
HiC_scaffold_356	1528
HiC_scaffold_357	8442
HiC_scaffold_358	25000
HiC_scaffold_359	42821
HiC_scaffold_360	14635
HiC_scaffold_361	29619
HiC_scaffold_362	12464
HiC_scaffold_363	1703
HiC_scaffold_364	125000
HiC_scaffold_365	7786
HiC_scaffold_366	23272
HiC_scaffold_367	21806
HiC_scaffold_368	7448
HiC_scaffold_369	2892
HiC_scaffold_370	1124
HiC_scaffold_371	6296
HiC_scaffold_372	1800
HiC_scaffold_373	23074
HiC_scaffold_374	12536
HiC_scaffold_375	57642
HiC_scaffold_376	14059
HiC_scaffold_377	1081
HiC_scaffold_378	54283
HiC_scaffold_379	28081
HiC_scaffold_380	1289
HiC_scaffold_381	51126
HiC_scaffold_382	1566
HiC_scaffold_383	75000
HiC_scaffold_384	23867
HiC_scaffold_385	11672
HiC_scaffold_386	1396
HiC_scaffold_387	75000
HiC_scaffold_388	16054
HiC_scaffold_389	13811
HiC_scaffold_390	36685
HiC_scaffold_391	20099
HiC_scaffold_392	3194
HiC_scaffold_393	22770
HiC_scaffold_394	84394
HiC_scaffold_395	29943
HiC_scaffold_396	1061
HiC_scaffold_397	2143
HiC_scaffold_398	1196
HiC_scaffold_399	64889
HiC_scaffold_400	11269
HiC_scaffold_401	25000
HiC_scaffold_402	69444
HiC_scaffold_403	119819
HiC_scaffold_404	1094
HiC_scaffold_405	1110
HiC_scaffold_406	1121
HiC_scaffold_407	1057
HiC_scaffold_408	39214
HiC_scaffold_409	2134
HiC_scaffold_410	6478
HiC_scaffold_411	29426
HiC_scaffold_412	21334
HiC_scaffold_413	46840
HiC_scaffold_414	7835
HiC_scaffold_415	23587
HiC_scaffold_416	47464
HiC_scaffold_417	9132
HiC_scaffold_418	1433
HiC_scaffold_419	25000
HiC_scaffold_420	18217
HiC_scaffold_421	1099
HiC_scaffold_422	30151
HiC_scaffold_423	7947
HiC_scaffold_424	25000
HiC_scaffold_425	10399
HiC_scaffold_426	19694
HiC_scaffold_427	31909
HiC_scaffold_428	1194
HiC_scaffold_429	5376
HiC_scaffold_430	4012
HiC_scaffold_431	35198
HiC_scaffold_432	1048
HiC_scaffold_433	9130
HiC_scaffold_434	1211
HiC_scaffold_435	13757
HiC_scaffold_436	18076
HiC_scaffold_437	1582
HiC_scaffold_438	62382
HiC_scaffold_439	29999
HiC_scaffold_440	39802
HiC_scaffold_441	8289
HiC_scaffold_442	23260
HiC_scaffold_443	998
HiC_scaffold_444	1000
HiC_scaffold_445	6924
HiC_scaffold_446	30633
HiC_scaffold_447	5778
HiC_scaffold_448	14071
HiC_scaffold_449	84433
HiC_scaffold_450	9000
HiC_scaffold_451	14231
HiC_scaffold_452	11418
HiC_scaffold_453	48579
HiC_scaffold_454	21919
HiC_scaffold_455	5073
HiC_scaffold_456	1153
HiC_scaffold_457	7449
HiC_scaffold_458	1024
HiC_scaffold_459	1447
HiC_scaffold_460	23101
HiC_scaffold_461	12868
HiC_scaffold_462	66500
HiC_scaffold_463	1902
HiC_scaffold_464	44349
HiC_scaffold_465	18109
HiC_scaffold_466	63117
HiC_scaffold_467	1085
HiC_scaffold_468	10785
HiC_scaffold_469	61493
HiC_scaffold_470	21071
HiC_scaffold_471	7741
HiC_scaffold_472	60392
HiC_scaffold_473	23091
HiC_scaffold_474	7232
HiC_scaffold_475	33069
HiC_scaffold_476	27794
HiC_scaffold_477	21078
HiC_scaffold_478	1022
HiC_scaffold_479	33656
HiC_scaffold_480	55687
HiC_scaffold_481	27416
HiC_scaffold_482	53001
HiC_scaffold_483	1014
HiC_scaffold_484	28612
HiC_scaffold_485	33004
HiC_scaffold_486	14691
HiC_scaffold_487	2419
HiC_scaffold_488	20427
HiC_scaffold_489	28575
HiC_scaffold_490	12209
HiC_scaffold_491	7612
HiC_scaffold_492	1180
HiC_scaffold_493	1062
HiC_scaffold_494	26096
HiC_scaffold_495	14475
HiC_scaffold_496	1110
HiC_scaffold_497	41870
HiC_scaffold_498	23817
HiC_scaffold_499	41247
HiC_scaffold_500	40085
HiC_scaffold_501	13530
HiC_scaffold_502	1467
HiC_scaffold_503	39674
HiC_scaffold_504	12145
HiC_scaffold_505	37633
HiC_scaffold_506	8988
HiC_scaffold_507	19467
HiC_scaffold_508	7596
HiC_scaffold_509	11781
HiC_scaffold_510	1919
HiC_scaffold_511	1271
HiC_scaffold_512	5533
HiC_scaffold_513	31312
HiC_scaffold_514	4572
HiC_scaffold_515	6809
HiC_scaffold_516	28988
HiC_scaffold_517	28166
HiC_scaffold_518	27619
HiC_scaffold_519	27475
HiC_scaffold_520	1008
HiC_scaffold_521	6960
HiC_scaffold_522	26680
HiC_scaffold_523	26603
HiC_scaffold_524	9357
HiC_scaffold_525	5306
HiC_scaffold_526	1712
HiC_scaffold_527	1096
HiC_scaffold_528	22746
HiC_scaffold_529	1500
HiC_scaffold_530	22444
HiC_scaffold_531	1011
HiC_scaffold_532	1405
HiC_scaffold_533	20898
HiC_scaffold_534	20564
HiC_scaffold_535	1036
HiC_scaffold_536	18652
HiC_scaffold_537	18309
HiC_scaffold_538	17775
HiC_scaffold_539	1533
HiC_scaffold_540	1345
HiC_scaffold_541	16890
HiC_scaffold_542	1548
HiC_scaffold_543	16100
HiC_scaffold_544	16014
HiC_scaffold_545	15985
HiC_scaffold_546	15943
HiC_scaffold_547	1348
HiC_scaffold_548	15179
HiC_scaffold_549	14976
HiC_scaffold_550	14924
HiC_scaffold_551	14896
HiC_scaffold_552	14866
HiC_scaffold_553	14655
HiC_scaffold_554	14652
HiC_scaffold_555	14530
HiC_scaffold_556	14381
HiC_scaffold_557	14305
HiC_scaffold_558	14271
HiC_scaffold_559	14263
HiC_scaffold_560	14231
HiC_scaffold_561	14190
HiC_scaffold_562	14181
HiC_scaffold_563	14177
HiC_scaffold_564	14105
HiC_scaffold_565	14054
HiC_scaffold_566	14042
HiC_scaffold_567	14041
HiC_scaffold_568	14038
HiC_scaffold_569	14035
HiC_scaffold_570	14032
HiC_scaffold_571	14012
HiC_scaffold_572	13982
HiC_scaffold_573	13949
HiC_scaffold_574	13912
HiC_scaffold_575	13886
HiC_scaffold_576	13827
HiC_scaffold_577	13820
HiC_scaffold_578	13819
HiC_scaffold_579	13680
HiC_scaffold_580	13634
HiC_scaffold_581	13577
HiC_scaffold_582	13566
HiC_scaffold_583	13497
HiC_scaffold_584	13453
HiC_scaffold_585	13395
HiC_scaffold_586	13393
HiC_scaffold_587	13389
HiC_scaffold_588	13386
HiC_scaffold_589	13384
HiC_scaffold_590	13381
HiC_scaffold_591	13377
HiC_scaffold_592	13296
HiC_scaffold_593	13230
HiC_scaffold_594	13167
HiC_scaffold_595	13165
HiC_scaffold_596	13108
HiC_scaffold_597	13094
HiC_scaffold_598	13084
HiC_scaffold_599	13053
HiC_scaffold_600	13022
HiC_scaffold_601	12973
HiC_scaffold_602	12962
HiC_scaffold_603	12957
HiC_scaffold_604	12920
HiC_scaffold_605	12883
HiC_scaffold_606	12852
HiC_scaffold_607	12689
HiC_scaffold_608	12689
HiC_scaffold_609	12596
HiC_scaffold_610	12562
HiC_scaffold_611	12530
HiC_scaffold_612	12523
HiC_scaffold_613	12450
HiC_scaffold_614	12395
HiC_scaffold_615	12353
HiC_scaffold_616	12323
HiC_scaffold_617	12299
HiC_scaffold_618	12282
HiC_scaffold_619	12195
HiC_scaffold_620	12174
HiC_scaffold_621	12169
HiC_scaffold_622	12113
HiC_scaffold_623	12088
HiC_scaffold_624	11996
HiC_scaffold_625	11973
HiC_scaffold_626	11927
HiC_scaffold_627	11923
HiC_scaffold_628	11918
HiC_scaffold_629	11824
HiC_scaffold_630	11802
HiC_scaffold_631	11801
HiC_scaffold_632	11773
HiC_scaffold_633	11769
HiC_scaffold_634	11753
HiC_scaffold_635	11632
HiC_scaffold_636	11631
HiC_scaffold_637	11551
HiC_scaffold_638	11546
HiC_scaffold_639	11523
HiC_scaffold_640	11483
HiC_scaffold_641	11439
HiC_scaffold_642	11419
HiC_scaffold_643	11411
HiC_scaffold_644	11375
HiC_scaffold_645	11362
HiC_scaffold_646	11321
HiC_scaffold_647	11246
HiC_scaffold_648	11229
HiC_scaffold_649	11186
HiC_scaffold_650	11148
HiC_scaffold_651	11070
HiC_scaffold_652	10875
HiC_scaffold_653	10820
HiC_scaffold_654	10809
HiC_scaffold_655	10799
HiC_scaffold_656	10751
HiC_scaffold_657	10732
HiC_scaffold_658	10705
HiC_scaffold_659	10644
HiC_scaffold_660	10487
HiC_scaffold_661	10486
HiC_scaffold_662	10431
HiC_scaffold_663	10421
HiC_scaffold_664	10294
HiC_scaffold_665	10290
HiC_scaffold_666	10265
HiC_scaffold_667	10262
HiC_scaffold_668	10189
HiC_scaffold_669	10152
HiC_scaffold_670	10135
HiC_scaffold_671	10123
HiC_scaffold_672	10120
HiC_scaffold_673	10097
HiC_scaffold_674	10021
HiC_scaffold_675	9918
HiC_scaffold_676	9908
HiC_scaffold_677	9899
HiC_scaffold_678	9892
HiC_scaffold_679	9885
HiC_scaffold_680	9880
HiC_scaffold_681	9872
HiC_scaffold_682	9860
HiC_scaffold_683	9765
HiC_scaffold_684	9760
HiC_scaffold_685	9739
HiC_scaffold_686	9688
HiC_scaffold_687	9686
HiC_scaffold_688	9679
HiC_scaffold_689	9665
HiC_scaffold_690	9656
HiC_scaffold_691	9632
HiC_scaffold_692	9624
HiC_scaffold_693	9610
HiC_scaffold_694	9591
HiC_scaffold_695	9576
HiC_scaffold_696	9561
HiC_scaffold_697	9526
HiC_scaffold_698	9497
HiC_scaffold_699	9495
HiC_scaffold_700	9490
HiC_scaffold_701	9468
HiC_scaffold_702	9463
HiC_scaffold_703	9461
HiC_scaffold_704	9432
HiC_scaffold_705	9397
HiC_scaffold_706	9386
HiC_scaffold_707	9363
HiC_scaffold_708	9352
HiC_scaffold_709	9318
HiC_scaffold_710	9274
HiC_scaffold_711	9266
HiC_scaffold_712	9260
HiC_scaffold_713	9256
HiC_scaffold_714	9254
HiC_scaffold_715	9246
HiC_scaffold_716	9246
HiC_scaffold_717	9243
HiC_scaffold_718	9207
HiC_scaffold_719	9115
HiC_scaffold_720	9086
HiC_scaffold_721	9085
HiC_scaffold_722	9076
HiC_scaffold_723	9074
HiC_scaffold_724	9061
HiC_scaffold_725	9028
HiC_scaffold_726	9012
HiC_scaffold_727	9008
HiC_scaffold_728	8938
HiC_scaffold_729	8936
HiC_scaffold_730	8923
HiC_scaffold_731	8920
HiC_scaffold_732	8919
HiC_scaffold_733	8909
HiC_scaffold_734	8902
HiC_scaffold_735	8882
HiC_scaffold_736	8881
HiC_scaffold_737	8877
HiC_scaffold_738	8869
HiC_scaffold_739	8819
HiC_scaffold_740	8815
HiC_scaffold_741	8769
HiC_scaffold_742	8767
HiC_scaffold_743	8749
HiC_scaffold_744	8738
HiC_scaffold_745	8736
HiC_scaffold_746	8691
HiC_scaffold_747	8689
HiC_scaffold_748	8684
HiC_scaffold_749	8675
HiC_scaffold_750	8666
HiC_scaffold_751	8660
HiC_scaffold_752	8631
HiC_scaffold_753	8603
HiC_scaffold_754	8598
HiC_scaffold_755	8594
HiC_scaffold_756	8579
HiC_scaffold_757	8573
HiC_scaffold_758	8563
HiC_scaffold_759	8525
HiC_scaffold_760	8525
HiC_scaffold_761	8525
HiC_scaffold_762	8503
HiC_scaffold_763	8494
HiC_scaffold_764	8467
HiC_scaffold_765	8460
HiC_scaffold_766	8454
HiC_scaffold_767	8449
HiC_scaffold_768	8442
HiC_scaffold_769	8438
HiC_scaffold_770	8433
HiC_scaffold_771	8431
HiC_scaffold_772	8408
HiC_scaffold_773	8399
HiC_scaffold_774	8384
HiC_scaffold_775	8376
HiC_scaffold_776	8364
HiC_scaffold_777	8362
HiC_scaffold_778	8362
HiC_scaffold_779	8360
HiC_scaffold_780	8358
HiC_scaffold_781	8355
HiC_scaffold_782	8350
HiC_scaffold_783	8347
HiC_scaffold_784	8342
HiC_scaffold_785	8332
HiC_scaffold_786	8319
HiC_scaffold_787	8276
HiC_scaffold_788	8269
HiC_scaffold_789	8264
HiC_scaffold_790	8257
HiC_scaffold_791	8249
HiC_scaffold_792	8246
HiC_scaffold_793	8218
HiC_scaffold_794	8217
HiC_scaffold_795	8201
HiC_scaffold_796	8189
HiC_scaffold_797	8171
HiC_scaffold_798	8163
HiC_scaffold_799	8157
HiC_scaffold_800	8136
HiC_scaffold_801	8123
HiC_scaffold_802	8099
HiC_scaffold_803	8091
HiC_scaffold_804	8086
HiC_scaffold_805	8077
HiC_scaffold_806	8074
HiC_scaffold_807	8071
HiC_scaffold_808	8054
HiC_scaffold_809	8025
HiC_scaffold_810	8025
HiC_scaffold_811	8023
HiC_scaffold_812	8003
HiC_scaffold_813	7988
HiC_scaffold_814	7980
HiC_scaffold_815	7974
HiC_scaffold_816	7926
HiC_scaffold_817	7922
HiC_scaffold_818	7922
HiC_scaffold_819	7921
HiC_scaffold_820	7916
HiC_scaffold_821	7910
HiC_scaffold_822	7898
HiC_scaffold_823	7895
HiC_scaffold_824	7872
HiC_scaffold_825	7844
HiC_scaffold_826	7842
HiC_scaffold_827	7830
HiC_scaffold_828	7829
HiC_scaffold_829	7812
HiC_scaffold_830	7808
HiC_scaffold_831	7789
HiC_scaffold_832	7763
HiC_scaffold_833	7742
HiC_scaffold_834	7722
HiC_scaffold_835	7695
HiC_scaffold_836	7656
HiC_scaffold_837	7645
HiC_scaffold_838	7640
HiC_scaffold_839	7613
HiC_scaffold_840	7611
HiC_scaffold_841	7610
HiC_scaffold_842	7596
HiC_scaffold_843	7561
HiC_scaffold_844	7548
HiC_scaffold_845	7511
HiC_scaffold_846	7481
HiC_scaffold_847	7468
HiC_scaffold_848	7456
HiC_scaffold_849	7439
HiC_scaffold_850	7397
HiC_scaffold_851	7395
HiC_scaffold_852	7362
HiC_scaffold_853	7293
HiC_scaffold_854	7289
HiC_scaffold_855	7223
HiC_scaffold_856	7221
HiC_scaffold_857	7211
HiC_scaffold_858	7206
HiC_scaffold_859	7123
HiC_scaffold_860	7114
HiC_scaffold_861	7066
HiC_scaffold_862	7066
HiC_scaffold_863	7062
HiC_scaffold_864	7049
HiC_scaffold_865	7015
HiC_scaffold_866	7014
HiC_scaffold_867	7004
HiC_scaffold_868	6945
HiC_scaffold_869	6923
HiC_scaffold_870	6880
HiC_scaffold_871	6874
HiC_scaffold_872	6841
HiC_scaffold_873	6840
HiC_scaffold_874	6835
HiC_scaffold_875	6820
HiC_scaffold_876	6816
HiC_scaffold_877	6767
HiC_scaffold_878	6761
HiC_scaffold_879	6701
HiC_scaffold_880	6685
HiC_scaffold_881	6678
HiC_scaffold_882	6668
HiC_scaffold_883	6640
HiC_scaffold_884	6631
HiC_scaffold_885	6624
HiC_scaffold_886	6596
HiC_scaffold_887	6588
HiC_scaffold_888	6588
HiC_scaffold_889	6575
HiC_scaffold_890	6563
HiC_scaffold_891	6511
HiC_scaffold_892	6496
HiC_scaffold_893	6457
HiC_scaffold_894	6441
HiC_scaffold_895	6403
HiC_scaffold_896	6384
HiC_scaffold_897	6369
HiC_scaffold_898	6363
HiC_scaffold_899	6352
HiC_scaffold_900	6350
HiC_scaffold_901	6338
HiC_scaffold_902	6337
HiC_scaffold_903	6295
HiC_scaffold_904	6258
HiC_scaffold_905	6253
HiC_scaffold_906	6201
HiC_scaffold_907	6196
HiC_scaffold_908	6145
HiC_scaffold_909	6143
HiC_scaffold_910	6105
HiC_scaffold_911	6072
HiC_scaffold_912	6051
HiC_scaffold_913	5998
HiC_scaffold_914	5983
HiC_scaffold_915	5982
HiC_scaffold_916	5967
HiC_scaffold_917	5928
HiC_scaffold_918	5921
HiC_scaffold_919	5873
HiC_scaffold_920	5812
HiC_scaffold_921	5799
HiC_scaffold_922	5778
HiC_scaffold_923	5777
HiC_scaffold_924	5753
HiC_scaffold_925	5723
HiC_scaffold_926	5714
HiC_scaffold_927	5687
HiC_scaffold_928	5684
HiC_scaffold_929	5666
HiC_scaffold_930	5647
HiC_scaffold_931	5647
HiC_scaffold_932	5631
HiC_scaffold_933	5621
HiC_scaffold_934	5556
HiC_scaffold_935	5556
HiC_scaffold_936	5545
HiC_scaffold_937	5513
HiC_scaffold_938	5510
HiC_scaffold_939	5425
HiC_scaffold_940	5425
HiC_scaffold_941	5412
HiC_scaffold_942	5380
HiC_scaffold_943	5349
HiC_scaffold_944	5348
HiC_scaffold_945	5339
HiC_scaffold_946	5330
HiC_scaffold_947	5302
HiC_scaffold_948	5292
HiC_scaffold_949	5291
HiC_scaffold_950	5288
HiC_scaffold_951	5280
HiC_scaffold_952	5241
HiC_scaffold_953	5230
HiC_scaffold_954	5224
HiC_scaffold_955	5214
HiC_scaffold_956	5214
HiC_scaffold_957	5211
HiC_scaffold_958	5194
HiC_scaffold_959	5187
HiC_scaffold_960	5178
HiC_scaffold_961	5175
HiC_scaffold_962	5164
HiC_scaffold_963	5161
HiC_scaffold_964	5130
HiC_scaffold_965	5117
HiC_scaffold_966	5115
HiC_scaffold_967	5113
HiC_scaffold_968	5113
HiC_scaffold_969	5112
HiC_scaffold_970	5105
HiC_scaffold_971	5094
HiC_scaffold_972	5088
HiC_scaffold_973	5076
HiC_scaffold_974	5070
HiC_scaffold_975	5070
HiC_scaffold_976	5067
HiC_scaffold_977	5058
HiC_scaffold_978	5033
HiC_scaffold_979	5030
HiC_scaffold_980	5025
HiC_scaffold_981	5001
HiC_scaffold_982	4990
HiC_scaffold_983	4984
HiC_scaffold_984	4982
HiC_scaffold_985	4981
HiC_scaffold_986	4953
HiC_scaffold_987	4927
HiC_scaffold_988	4925
HiC_scaffold_989	4887
HiC_scaffold_990	4877
HiC_scaffold_991	4870
HiC_scaffold_992	4859
HiC_scaffold_993	4848
HiC_scaffold_994	4842
HiC_scaffold_995	4832
HiC_scaffold_996	4822
HiC_scaffold_997	4813
HiC_scaffold_998	4811
HiC_scaffold_999	4804
HiC_scaffold_1000	4800
HiC_scaffold_1001	4799
HiC_scaffold_1002	4776
HiC_scaffold_1003	4769
HiC_scaffold_1004	4768
HiC_scaffold_1005	4767
HiC_scaffold_1006	4764
HiC_scaffold_1007	4762
HiC_scaffold_1008	4747
HiC_scaffold_1009	4721
HiC_scaffold_1010	4708
HiC_scaffold_1011	4701
HiC_scaffold_1012	4677
HiC_scaffold_1013	4665
HiC_scaffold_1014	4649
HiC_scaffold_1015	4633
HiC_scaffold_1016	4632
HiC_scaffold_1017	4626
HiC_scaffold_1018	4594
HiC_scaffold_1019	4588
HiC_scaffold_1020	4581
HiC_scaffold_1021	4580
HiC_scaffold_1022	4576
HiC_scaffold_1023	4575
HiC_scaffold_1024	4574
HiC_scaffold_1025	4570
HiC_scaffold_1026	4562
HiC_scaffold_1027	4555
HiC_scaffold_1028	4543
HiC_scaffold_1029	4538
HiC_scaffold_1030	4526
HiC_scaffold_1031	4513
HiC_scaffold_1032	4491
HiC_scaffold_1033	4490
HiC_scaffold_1034	4488
HiC_scaffold_1035	4486
HiC_scaffold_1036	4475
HiC_scaffold_1037	4471
HiC_scaffold_1038	4468
HiC_scaffold_1039	4457
HiC_scaffold_1040	4451
HiC_scaffold_1041	4441
HiC_scaffold_1042	4422
HiC_scaffold_1043	4410
HiC_scaffold_1044	4406
HiC_scaffold_1045	4394
HiC_scaffold_1046	4393
HiC_scaffold_1047	4391
HiC_scaffold_1048	4388
HiC_scaffold_1049	4383
HiC_scaffold_1050	4381
HiC_scaffold_1051	4381
HiC_scaffold_1052	4351
HiC_scaffold_1053	4351
HiC_scaffold_1054	4347
HiC_scaffold_1055	4335
HiC_scaffold_1056	4328
HiC_scaffold_1057	4315
HiC_scaffold_1058	4310
HiC_scaffold_1059	4301
HiC_scaffold_1060	4267
HiC_scaffold_1061	4265
HiC_scaffold_1062	4257
HiC_scaffold_1063	4253
HiC_scaffold_1064	4252
HiC_scaffold_1065	4239
HiC_scaffold_1066	4217
HiC_scaffold_1067	4203
HiC_scaffold_1068	4194
HiC_scaffold_1069	4186
HiC_scaffold_1070	4185
HiC_scaffold_1071	4179
HiC_scaffold_1072	4167
HiC_scaffold_1073	4134
HiC_scaffold_1074	4128
HiC_scaffold_1075	4124
HiC_scaffold_1076	4100
HiC_scaffold_1077	4099
HiC_scaffold_1078	4055
HiC_scaffold_1079	4049
HiC_scaffold_1080	4048
HiC_scaffold_1081	4048
HiC_scaffold_1082	4047
HiC_scaffold_1083	4042
HiC_scaffold_1084	4040
HiC_scaffold_1085	4038
HiC_scaffold_1086	4034
HiC_scaffold_1087	4034
HiC_scaffold_1088	4016
HiC_scaffold_1089	4002
HiC_scaffold_1090	3999
HiC_scaffold_1091	3997
HiC_scaffold_1092	3995
HiC_scaffold_1093	3979
HiC_scaffold_1094	3954
HiC_scaffold_1095	3944
HiC_scaffold_1096	3939
HiC_scaffold_1097	3932
HiC_scaffold_1098	3923
HiC_scaffold_1099	3919
HiC_scaffold_1100	3916
HiC_scaffold_1101	3914
HiC_scaffold_1102	3910
HiC_scaffold_1103	3885
HiC_scaffold_1104	3880
HiC_scaffold_1105	3865
HiC_scaffold_1106	3857
HiC_scaffold_1107	3839
HiC_scaffold_1108	3835
HiC_scaffold_1109	3827
HiC_scaffold_1110	3815
HiC_scaffold_1111	3804
HiC_scaffold_1112	3803
HiC_scaffold_1113	3786
HiC_scaffold_1114	3784
HiC_scaffold_1115	3780
HiC_scaffold_1116	3775
HiC_scaffold_1117	3774
HiC_scaffold_1118	3773
HiC_scaffold_1119	3748
HiC_scaffold_1120	3748
HiC_scaffold_1121	3726
HiC_scaffold_1122	3724
HiC_scaffold_1123	3701
HiC_scaffold_1124	3698
HiC_scaffold_1125	3666
HiC_scaffold_1126	3658
HiC_scaffold_1127	3639
HiC_scaffold_1128	3636
HiC_scaffold_1129	3634
HiC_scaffold_1130	3631
HiC_scaffold_1131	3624
HiC_scaffold_1132	3610
HiC_scaffold_1133	3599
HiC_scaffold_1134	3589
HiC_scaffold_1135	3582
HiC_scaffold_1136	3568
HiC_scaffold_1137	3568
HiC_scaffold_1138	3566
HiC_scaffold_1139	3563
HiC_scaffold_1140	3562
HiC_scaffold_1141	3540
HiC_scaffold_1142	3525
HiC_scaffold_1143	3522
HiC_scaffold_1144	3518
HiC_scaffold_1145	3514
HiC_scaffold_1146	3503
HiC_scaffold_1147	3483
HiC_scaffold_1148	3482
HiC_scaffold_1149	3472
HiC_scaffold_1150	3460
HiC_scaffold_1151	3453
HiC_scaffold_1152	3447
HiC_scaffold_1153	3444
HiC_scaffold_1154	3436
HiC_scaffold_1155	3428
HiC_scaffold_1156	3402
HiC_scaffold_1157	3365
HiC_scaffold_1158	3358
HiC_scaffold_1159	3357
HiC_scaffold_1160	3350
HiC_scaffold_1161	3347
HiC_scaffold_1162	3347
HiC_scaffold_1163	3340
HiC_scaffold_1164	3330
HiC_scaffold_1165	3329
HiC_scaffold_1166	3318
HiC_scaffold_1167	3307
HiC_scaffold_1168	3297
HiC_scaffold_1169	3296
HiC_scaffold_1170	3290
HiC_scaffold_1171	3289
HiC_scaffold_1172	3283
HiC_scaffold_1173	3281
HiC_scaffold_1174	3273
HiC_scaffold_1175	3265
HiC_scaffold_1176	3259
HiC_scaffold_1177	3237
HiC_scaffold_1178	3221
HiC_scaffold_1179	3148
HiC_scaffold_1180	3148
HiC_scaffold_1181	3145
HiC_scaffold_1182	3132
HiC_scaffold_1183	3132
HiC_scaffold_1184	3116
HiC_scaffold_1185	3111
HiC_scaffold_1186	3108
HiC_scaffold_1187	3106
HiC_scaffold_1188	3105
HiC_scaffold_1189	3104
HiC_scaffold_1190	3090
HiC_scaffold_1191	3083
HiC_scaffold_1192	3071
HiC_scaffold_1193	3070
HiC_scaffold_1194	3053
HiC_scaffold_1195	3052
HiC_scaffold_1196	3050
HiC_scaffold_1197	3044
HiC_scaffold_1198	3044
HiC_scaffold_1199	3036
HiC_scaffold_1200	3031
HiC_scaffold_1201	3025
HiC_scaffold_1202	3001
HiC_scaffold_1203	2986
HiC_scaffold_1204	2981
HiC_scaffold_1205	2971
HiC_scaffold_1206	2969
HiC_scaffold_1207	2968
HiC_scaffold_1208	2965
HiC_scaffold_1209	2958
HiC_scaffold_1210	2957
HiC_scaffold_1211	2952
HiC_scaffold_1212	2950
HiC_scaffold_1213	2938
HiC_scaffold_1214	2936
HiC_scaffold_1215	2935
HiC_scaffold_1216	2933
HiC_scaffold_1217	2928
HiC_scaffold_1218	2927
HiC_scaffold_1219	2919
HiC_scaffold_1220	2907
HiC_scaffold_1221	2882
HiC_scaffold_1222	2882
HiC_scaffold_1223	2876
HiC_scaffold_1224	2874
HiC_scaffold_1225	2874
HiC_scaffold_1226	2873
HiC_scaffold_1227	2849
HiC_scaffold_1228	2838
HiC_scaffold_1229	2837
HiC_scaffold_1230	2828
HiC_scaffold_1231	2826
HiC_scaffold_1232	2822
HiC_scaffold_1233	2804
HiC_scaffold_1234	2803
HiC_scaffold_1235	2799
HiC_scaffold_1236	2796
HiC_scaffold_1237	2784
HiC_scaffold_1238	2782
HiC_scaffold_1239	2778
HiC_scaffold_1240	2773
HiC_scaffold_1241	2772
HiC_scaffold_1242	2767
HiC_scaffold_1243	2764
HiC_scaffold_1244	2754
HiC_scaffold_1245	2742
HiC_scaffold_1246	2740
HiC_scaffold_1247	2739
HiC_scaffold_1248	2736
HiC_scaffold_1249	2729
HiC_scaffold_1250	2729
HiC_scaffold_1251	2724
HiC_scaffold_1252	2724
HiC_scaffold_1253	2722
HiC_scaffold_1254	2719
HiC_scaffold_1255	2719
HiC_scaffold_1256	2719
HiC_scaffold_1257	2717
HiC_scaffold_1258	2715
HiC_scaffold_1259	2709
HiC_scaffold_1260	2708
HiC_scaffold_1261	2705
HiC_scaffold_1262	2702
HiC_scaffold_1263	2699
HiC_scaffold_1264	2697
HiC_scaffold_1265	2697
HiC_scaffold_1266	2695
HiC_scaffold_1267	2694
HiC_scaffold_1268	2687
HiC_scaffold_1269	2686
HiC_scaffold_1270	2683
HiC_scaffold_1271	2683
HiC_scaffold_1272	2683
HiC_scaffold_1273	2682
HiC_scaffold_1274	2680
HiC_scaffold_1275	2677
HiC_scaffold_1276	2666
HiC_scaffold_1277	2661
HiC_scaffold_1278	2661
HiC_scaffold_1279	2655
HiC_scaffold_1280	2652
HiC_scaffold_1281	2644
HiC_scaffold_1282	2643
HiC_scaffold_1283	2635
HiC_scaffold_1284	2624
HiC_scaffold_1285	2620
HiC_scaffold_1286	2618
HiC_scaffold_1287	2611
HiC_scaffold_1288	2608
HiC_scaffold_1289	2600
HiC_scaffold_1290	2599
HiC_scaffold_1291	2599
HiC_scaffold_1292	2598
HiC_scaffold_1293	2597
HiC_scaffold_1294	2593
HiC_scaffold_1295	2592
HiC_scaffold_1296	2592
HiC_scaffold_1297	2591
HiC_scaffold_1298	2589
HiC_scaffold_1299	2583
HiC_scaffold_1300	2582
HiC_scaffold_1301	2567
HiC_scaffold_1302	2567
HiC_scaffold_1303	2565
HiC_scaffold_1304	2564
HiC_scaffold_1305	2564
HiC_scaffold_1306	2563
HiC_scaffold_1307	2559
HiC_scaffold_1308	2559
HiC_scaffold_1309	2557
HiC_scaffold_1310	2554
HiC_scaffold_1311	2551
HiC_scaffold_1312	2548
HiC_scaffold_1313	2548
HiC_scaffold_1314	2546
HiC_scaffold_1315	2545
HiC_scaffold_1316	2544
HiC_scaffold_1317	2539
HiC_scaffold_1318	2527
HiC_scaffold_1319	2521
HiC_scaffold_1320	2515
HiC_scaffold_1321	2514
HiC_scaffold_1322	2510
HiC_scaffold_1323	2508
HiC_scaffold_1324	2503
HiC_scaffold_1325	2502
HiC_scaffold_1326	2501
HiC_scaffold_1327	2500
HiC_scaffold_1328	2494
HiC_scaffold_1329	2491
HiC_scaffold_1330	2490
HiC_scaffold_1331	2482
HiC_scaffold_1332	2480
HiC_scaffold_1333	2474
HiC_scaffold_1334	2473
HiC_scaffold_1335	2472
HiC_scaffold_1336	2469
HiC_scaffold_1337	2465
HiC_scaffold_1338	2465
HiC_scaffold_1339	2465
HiC_scaffold_1340	2462
HiC_scaffold_1341	2458
HiC_scaffold_1342	2458
HiC_scaffold_1343	2453
HiC_scaffold_1344	2450
HiC_scaffold_1345	2450
HiC_scaffold_1346	2449
HiC_scaffold_1347	2444
HiC_scaffold_1348	2442
HiC_scaffold_1349	2442
HiC_scaffold_1350	2439
HiC_scaffold_1351	2426
HiC_scaffold_1352	2419
HiC_scaffold_1353	2414
HiC_scaffold_1354	2410
HiC_scaffold_1355	2397
HiC_scaffold_1356	2397
HiC_scaffold_1357	2395
HiC_scaffold_1358	2389
HiC_scaffold_1359	2387
HiC_scaffold_1360	2387
HiC_scaffold_1361	2382
HiC_scaffold_1362	2381
HiC_scaffold_1363	2377
HiC_scaffold_1364	2375
HiC_scaffold_1365	2372
HiC_scaffold_1366	2365
HiC_scaffold_1367	2364
HiC_scaffold_1368	2363
HiC_scaffold_1369	2357
HiC_scaffold_1370	2357
HiC_scaffold_1371	2355
HiC_scaffold_1372	2353
HiC_scaffold_1373	2348
HiC_scaffold_1374	2341
HiC_scaffold_1375	2339
HiC_scaffold_1376	2338
HiC_scaffold_1377	2337
HiC_scaffold_1378	2337
HiC_scaffold_1379	2333
HiC_scaffold_1380	2331
HiC_scaffold_1381	2329
HiC_scaffold_1382	2329
HiC_scaffold_1383	2328
HiC_scaffold_1384	2327
HiC_scaffold_1385	2327
HiC_scaffold_1386	2323
HiC_scaffold_1387	2323
HiC_scaffold_1388	2319
HiC_scaffold_1389	2315
HiC_scaffold_1390	2313
HiC_scaffold_1391	2311
HiC_scaffold_1392	2303
HiC_scaffold_1393	2302
HiC_scaffold_1394	2302
HiC_scaffold_1395	2301
HiC_scaffold_1396	2300
HiC_scaffold_1397	2295
HiC_scaffold_1398	2293
HiC_scaffold_1399	2291
HiC_scaffold_1400	2290
HiC_scaffold_1401	2286
HiC_scaffold_1402	2283
HiC_scaffold_1403	2278
HiC_scaffold_1404	2267
HiC_scaffold_1405	2267
HiC_scaffold_1406	2266
HiC_scaffold_1407	2264
HiC_scaffold_1408	2263
HiC_scaffold_1409	2261
HiC_scaffold_1410	2261
HiC_scaffold_1411	2258
HiC_scaffold_1412	2257
HiC_scaffold_1413	2255
HiC_scaffold_1414	2251
HiC_scaffold_1415	2249
HiC_scaffold_1416	2244
HiC_scaffold_1417	2243
HiC_scaffold_1418	2239
HiC_scaffold_1419	2239
HiC_scaffold_1420	2239
HiC_scaffold_1421	2239
HiC_scaffold_1422	2236
HiC_scaffold_1423	2235
HiC_scaffold_1424	2235
HiC_scaffold_1425	2233
HiC_scaffold_1426	2232
HiC_scaffold_1427	2232
HiC_scaffold_1428	2230
HiC_scaffold_1429	2230
HiC_scaffold_1430	2230
HiC_scaffold_1431	2228
HiC_scaffold_1432	2228
HiC_scaffold_1433	2222
HiC_scaffold_1434	2218
HiC_scaffold_1435	2215
HiC_scaffold_1436	2215
HiC_scaffold_1437	2212
HiC_scaffold_1438	2212
HiC_scaffold_1439	2210
HiC_scaffold_1440	2208
HiC_scaffold_1441	2208
HiC_scaffold_1442	2206
HiC_scaffold_1443	2202
HiC_scaffold_1444	2200
HiC_scaffold_1445	2195
HiC_scaffold_1446	2191
HiC_scaffold_1447	2185
HiC_scaffold_1448	2184
HiC_scaffold_1449	2184
HiC_scaffold_1450	2183
HiC_scaffold_1451	2180
HiC_scaffold_1452	2178
HiC_scaffold_1453	2178
HiC_scaffold_1454	2178
HiC_scaffold_1455	2177
HiC_scaffold_1456	2175
HiC_scaffold_1457	2171
HiC_scaffold_1458	2168
HiC_scaffold_1459	2167
HiC_scaffold_1460	2166
HiC_scaffold_1461	2163
HiC_scaffold_1462	2163
HiC_scaffold_1463	2159
HiC_scaffold_1464	2157
HiC_scaffold_1465	2156
HiC_scaffold_1466	2155
HiC_scaffold_1467	2154
HiC_scaffold_1468	2154
HiC_scaffold_1469	2152
HiC_scaffold_1470	2152
HiC_scaffold_1471	2148
HiC_scaffold_1472	2147
HiC_scaffold_1473	2147
HiC_scaffold_1474	2145
HiC_scaffold_1475	2143
HiC_scaffold_1476	2141
HiC_scaffold_1477	2141
HiC_scaffold_1478	2138
HiC_scaffold_1479	2137
HiC_scaffold_1480	2135
HiC_scaffold_1481	2133
HiC_scaffold_1482	2129
HiC_scaffold_1483	2129
HiC_scaffold_1484	2128
HiC_scaffold_1485	2126
HiC_scaffold_1486	2122
HiC_scaffold_1487	2121
HiC_scaffold_1488	2119
HiC_scaffold_1489	2118
HiC_scaffold_1490	2117
HiC_scaffold_1491	2116
HiC_scaffold_1492	2112
HiC_scaffold_1493	2101
HiC_scaffold_1494	2096
HiC_scaffold_1495	2096
HiC_scaffold_1496	2094
HiC_scaffold_1497	2094
HiC_scaffold_1498	2094
HiC_scaffold_1499	2093
HiC_scaffold_1500	2091
HiC_scaffold_1501	2090
HiC_scaffold_1502	2089
HiC_scaffold_1503	2088
HiC_scaffold_1504	2086
HiC_scaffold_1505	2084
HiC_scaffold_1506	2082
HiC_scaffold_1507	2080
HiC_scaffold_1508	2079
HiC_scaffold_1509	2077
HiC_scaffold_1510	2073
HiC_scaffold_1511	2070
HiC_scaffold_1512	2067
HiC_scaffold_1513	2066
HiC_scaffold_1514	2064
HiC_scaffold_1515	2064
HiC_scaffold_1516	2062
HiC_scaffold_1517	2058
HiC_scaffold_1518	2058
HiC_scaffold_1519	2058
HiC_scaffold_1520	2057
HiC_scaffold_1521	2055
HiC_scaffold_1522	2055
HiC_scaffold_1523	2055
HiC_scaffold_1524	2054
HiC_scaffold_1525	2052
HiC_scaffold_1526	2051
HiC_scaffold_1527	2051
HiC_scaffold_1528	2049
HiC_scaffold_1529	2048
HiC_scaffold_1530	2047
HiC_scaffold_1531	2047
HiC_scaffold_1532	2044
HiC_scaffold_1533	2043
HiC_scaffold_1534	2042
HiC_scaffold_1535	2042
HiC_scaffold_1536	2041
HiC_scaffold_1537	2040
HiC_scaffold_1538	2032
HiC_scaffold_1539	2029
HiC_scaffold_1540	2029
HiC_scaffold_1541	2025
HiC_scaffold_1542	2025
HiC_scaffold_1543	2021
HiC_scaffold_1544	2021
HiC_scaffold_1545	2020
HiC_scaffold_1546	2020
HiC_scaffold_1547	2019
HiC_scaffold_1548	2019
HiC_scaffold_1549	2017
HiC_scaffold_1550	2017
HiC_scaffold_1551	2017
HiC_scaffold_1552	2016
HiC_scaffold_1553	2014
HiC_scaffold_1554	2013
HiC_scaffold_1555	2013
HiC_scaffold_1556	2010
HiC_scaffold_1557	2010
HiC_scaffold_1558	2009
HiC_scaffold_1559	2008
HiC_scaffold_1560	2003
HiC_scaffold_1561	2003
HiC_scaffold_1562	2001
HiC_scaffold_1563	2001
HiC_scaffold_1564	2001
HiC_scaffold_1565	2000
HiC_scaffold_1566	1999
HiC_scaffold_1567	1999
HiC_scaffold_1568	1998
HiC_scaffold_1569	1995
HiC_scaffold_1570	1994
HiC_scaffold_1571	1994
HiC_scaffold_1572	1991
HiC_scaffold_1573	1991
HiC_scaffold_1574	1990
HiC_scaffold_1575	1989
HiC_scaffold_1576	1988
HiC_scaffold_1577	1987
HiC_scaffold_1578	1985
HiC_scaffold_1579	1985
HiC_scaffold_1580	1982
HiC_scaffold_1581	1977
HiC_scaffold_1582	1976
HiC_scaffold_1583	1974
HiC_scaffold_1584	1973
HiC_scaffold_1585	1971
HiC_scaffold_1586	1971
HiC_scaffold_1587	1971
HiC_scaffold_1588	1969
HiC_scaffold_1589	1968
HiC_scaffold_1590	1967
HiC_scaffold_1591	1967
HiC_scaffold_1592	1965
HiC_scaffold_1593	1964
HiC_scaffold_1594	1963
HiC_scaffold_1595	1961
HiC_scaffold_1596	1960
HiC_scaffold_1597	1957
HiC_scaffold_1598	1955
HiC_scaffold_1599	1955
HiC_scaffold_1600	1955
HiC_scaffold_1601	1953
HiC_scaffold_1602	1953
HiC_scaffold_1603	1951
HiC_scaffold_1604	1951
HiC_scaffold_1605	1950
HiC_scaffold_1606	1950
HiC_scaffold_1607	1948
HiC_scaffold_1608	1947
HiC_scaffold_1609	1947
HiC_scaffold_1610	1947
HiC_scaffold_1611	1947
HiC_scaffold_1612	1945
HiC_scaffold_1613	1944
HiC_scaffold_1614	1944
HiC_scaffold_1615	1943
HiC_scaffold_1616	1943
HiC_scaffold_1617	1942
HiC_scaffold_1618	1940
HiC_scaffold_1619	1940
HiC_scaffold_1620	1936
HiC_scaffold_1621	1935
HiC_scaffold_1622	1934
HiC_scaffold_1623	1934
HiC_scaffold_1624	1933
HiC_scaffold_1625	1933
HiC_scaffold_1626	1931
HiC_scaffold_1627	1930
HiC_scaffold_1628	1929
HiC_scaffold_1629	1929
HiC_scaffold_1630	1928
HiC_scaffold_1631	1928
HiC_scaffold_1632	1928
HiC_scaffold_1633	1928
HiC_scaffold_1634	1925
HiC_scaffold_1635	1924
HiC_scaffold_1636	1923
HiC_scaffold_1637	1921
HiC_scaffold_1638	1919
HiC_scaffold_1639	1918
HiC_scaffold_1640	1917
HiC_scaffold_1641	1917
HiC_scaffold_1642	1917
HiC_scaffold_1643	1917
HiC_scaffold_1644	1916
HiC_scaffold_1645	1914
HiC_scaffold_1646	1914
HiC_scaffold_1647	1913
HiC_scaffold_1648	1909
HiC_scaffold_1649	1908
HiC_scaffold_1650	1907
HiC_scaffold_1651	1907
HiC_scaffold_1652	1903
HiC_scaffold_1653	1902
HiC_scaffold_1654	1901
HiC_scaffold_1655	1901
HiC_scaffold_1656	1901
HiC_scaffold_1657	1900
HiC_scaffold_1658	1899
HiC_scaffold_1659	1898
HiC_scaffold_1660	1896
HiC_scaffold_1661	1896
HiC_scaffold_1662	1896
HiC_scaffold_1663	1893
HiC_scaffold_1664	1893
HiC_scaffold_1665	1893
HiC_scaffold_1666	1893
HiC_scaffold_1667	1892
HiC_scaffold_1668	1891
HiC_scaffold_1669	1888
HiC_scaffold_1670	1886
HiC_scaffold_1671	1886
HiC_scaffold_1672	1884
HiC_scaffold_1673	1884
HiC_scaffold_1674	1883
HiC_scaffold_1675	1881
HiC_scaffold_1676	1880
HiC_scaffold_1677	1878
HiC_scaffold_1678	1878
HiC_scaffold_1679	1878
HiC_scaffold_1680	1878
HiC_scaffold_1681	1877
HiC_scaffold_1682	1876
HiC_scaffold_1683	1874
HiC_scaffold_1684	1874
HiC_scaffold_1685	1871
HiC_scaffold_1686	1870
HiC_scaffold_1687	1870
HiC_scaffold_1688	1869
HiC_scaffold_1689	1869
HiC_scaffold_1690	1868
HiC_scaffold_1691	1865
HiC_scaffold_1692	1864
HiC_scaffold_1693	1861
HiC_scaffold_1694	1861
HiC_scaffold_1695	1861
HiC_scaffold_1696	1861
HiC_scaffold_1697	1860
HiC_scaffold_1698	1860
HiC_scaffold_1699	1860
HiC_scaffold_1700	1859
HiC_scaffold_1701	1859
HiC_scaffold_1702	1859
HiC_scaffold_1703	1858
HiC_scaffold_1704	1857
HiC_scaffold_1705	1857
HiC_scaffold_1706	1857
HiC_scaffold_1707	1856
HiC_scaffold_1708	1855
HiC_scaffold_1709	1854
HiC_scaffold_1710	1854
HiC_scaffold_1711	1853
HiC_scaffold_1712	1851
HiC_scaffold_1713	1850
HiC_scaffold_1714	1850
HiC_scaffold_1715	1849
HiC_scaffold_1716	1847
HiC_scaffold_1717	1846
HiC_scaffold_1718	1845
HiC_scaffold_1719	1844
HiC_scaffold_1720	1844
HiC_scaffold_1721	1844
HiC_scaffold_1722	1842
HiC_scaffold_1723	1841
HiC_scaffold_1724	1840
HiC_scaffold_1725	1839
HiC_scaffold_1726	1839
HiC_scaffold_1727	1839
HiC_scaffold_1728	1839
HiC_scaffold_1729	1839
HiC_scaffold_1730	1837
HiC_scaffold_1731	1836
HiC_scaffold_1732	1835
HiC_scaffold_1733	1835
HiC_scaffold_1734	1835
HiC_scaffold_1735	1834
HiC_scaffold_1736	1834
HiC_scaffold_1737	1833
HiC_scaffold_1738	1830
HiC_scaffold_1739	1830
HiC_scaffold_1740	1829
HiC_scaffold_1741	1828
HiC_scaffold_1742	1828
HiC_scaffold_1743	1827
HiC_scaffold_1744	1827
HiC_scaffold_1745	1826
HiC_scaffold_1746	1825
HiC_scaffold_1747	1825
HiC_scaffold_1748	1825
HiC_scaffold_1749	1824
HiC_scaffold_1750	1822
HiC_scaffold_1751	1822
HiC_scaffold_1752	1821
HiC_scaffold_1753	1821
HiC_scaffold_1754	1821
HiC_scaffold_1755	1821
HiC_scaffold_1756	1820
HiC_scaffold_1757	1820
HiC_scaffold_1758	1820
HiC_scaffold_1759	1820
HiC_scaffold_1760	1819
HiC_scaffold_1761	1819
HiC_scaffold_1762	1816
HiC_scaffold_1763	1815
HiC_scaffold_1764	1815
HiC_scaffold_1765	1814
HiC_scaffold_1766	1814
HiC_scaffold_1767	1812
HiC_scaffold_1768	1811
HiC_scaffold_1769	1810
HiC_scaffold_1770	1810
HiC_scaffold_1771	1809
HiC_scaffold_1772	1808
HiC_scaffold_1773	1807
HiC_scaffold_1774	1807
HiC_scaffold_1775	1806
HiC_scaffold_1776	1805
HiC_scaffold_1777	1804
HiC_scaffold_1778	1802
HiC_scaffold_1779	1800
HiC_scaffold_1780	1800
HiC_scaffold_1781	1800
HiC_scaffold_1782	1799
HiC_scaffold_1783	1799
HiC_scaffold_1784	1798
HiC_scaffold_1785	1798
HiC_scaffold_1786	1798
HiC_scaffold_1787	1796
HiC_scaffold_1788	1796
HiC_scaffold_1789	1796
HiC_scaffold_1790	1794
HiC_scaffold_1791	1793
HiC_scaffold_1792	1791
HiC_scaffold_1793	1791
HiC_scaffold_1794	1791
HiC_scaffold_1795	1790
HiC_scaffold_1796	1790
HiC_scaffold_1797	1790
HiC_scaffold_1798	1789
HiC_scaffold_1799	1789
HiC_scaffold_1800	1787
HiC_scaffold_1801	1786
HiC_scaffold_1802	1786
HiC_scaffold_1803	1786
HiC_scaffold_1804	1785
HiC_scaffold_1805	1785
HiC_scaffold_1806	1785
HiC_scaffold_1807	1785
HiC_scaffold_1808	1784
HiC_scaffold_1809	1784
HiC_scaffold_1810	1784
HiC_scaffold_1811	1784
HiC_scaffold_1812	1783
HiC_scaffold_1813	1783
HiC_scaffold_1814	1783
HiC_scaffold_1815	1783
HiC_scaffold_1816	1783
HiC_scaffold_1817	1782
HiC_scaffold_1818	1782
HiC_scaffold_1819	1782
HiC_scaffold_1820	1779
HiC_scaffold_1821	1778
HiC_scaffold_1822	1778
HiC_scaffold_1823	1777
HiC_scaffold_1824	1776
HiC_scaffold_1825	1772
HiC_scaffold_1826	1772
HiC_scaffold_1827	1771
HiC_scaffold_1828	1771
HiC_scaffold_1829	1770
HiC_scaffold_1830	1770
HiC_scaffold_1831	1770
HiC_scaffold_1832	1769
HiC_scaffold_1833	1768
HiC_scaffold_1834	1768
HiC_scaffold_1835	1768
HiC_scaffold_1836	1768
HiC_scaffold_1837	1768
HiC_scaffold_1838	1768
HiC_scaffold_1839	1767
HiC_scaffold_1840	1764
HiC_scaffold_1841	1764
HiC_scaffold_1842	1763
HiC_scaffold_1843	1763
HiC_scaffold_1844	1762
HiC_scaffold_1845	1762
HiC_scaffold_1846	1761
HiC_scaffold_1847	1761
HiC_scaffold_1848	1761
HiC_scaffold_1849	1761
HiC_scaffold_1850	1761
HiC_scaffold_1851	1760
HiC_scaffold_1852	1760
HiC_scaffold_1853	1759
HiC_scaffold_1854	1759
HiC_scaffold_1855	1758
HiC_scaffold_1856	1756
HiC_scaffold_1857	1756
HiC_scaffold_1858	1755
HiC_scaffold_1859	1754
HiC_scaffold_1860	1753
HiC_scaffold_1861	1753
HiC_scaffold_1862	1753
HiC_scaffold_1863	1753
HiC_scaffold_1864	1753
HiC_scaffold_1865	1752
HiC_scaffold_1866	1749
HiC_scaffold_1867	1749
HiC_scaffold_1868	1749
HiC_scaffold_1869	1748
HiC_scaffold_1870	1748
HiC_scaffold_1871	1748
HiC_scaffold_1872	1747
HiC_scaffold_1873	1747
HiC_scaffold_1874	1747
HiC_scaffold_1875	1746
HiC_scaffold_1876	1746
HiC_scaffold_1877	1745
HiC_scaffold_1878	1744
HiC_scaffold_1879	1744
HiC_scaffold_1880	1743
HiC_scaffold_1881	1742
HiC_scaffold_1882	1742
HiC_scaffold_1883	1741
HiC_scaffold_1884	1741
HiC_scaffold_1885	1739
HiC_scaffold_1886	1738
HiC_scaffold_1887	1737
HiC_scaffold_1888	1737
HiC_scaffold_1889	1736
HiC_scaffold_1890	1735
HiC_scaffold_1891	1735
HiC_scaffold_1892	1735
HiC_scaffold_1893	1734
HiC_scaffold_1894	1733
HiC_scaffold_1895	1732
HiC_scaffold_1896	1731
HiC_scaffold_1897	1730
HiC_scaffold_1898	1729
HiC_scaffold_1899	1726
HiC_scaffold_1900	1724
HiC_scaffold_1901	1724
HiC_scaffold_1902	1723
HiC_scaffold_1903	1723
HiC_scaffold_1904	1723
HiC_scaffold_1905	1723
HiC_scaffold_1906	1721
HiC_scaffold_1907	1721
HiC_scaffold_1908	1721
HiC_scaffold_1909	1721
HiC_scaffold_1910	1721
HiC_scaffold_1911	1720
HiC_scaffold_1912	1720
HiC_scaffold_1913	1720
HiC_scaffold_1914	1719
HiC_scaffold_1915	1719
HiC_scaffold_1916	1717
HiC_scaffold_1917	1716
HiC_scaffold_1918	1716
HiC_scaffold_1919	1715
HiC_scaffold_1920	1714
HiC_scaffold_1921	1713
HiC_scaffold_1922	1712
HiC_scaffold_1923	1711
HiC_scaffold_1924	1710
HiC_scaffold_1925	1710
HiC_scaffold_1926	1709
HiC_scaffold_1927	1707
HiC_scaffold_1928	1706
HiC_scaffold_1929	1706
HiC_scaffold_1930	1705
HiC_scaffold_1931	1705
HiC_scaffold_1932	1703
HiC_scaffold_1933	1702
HiC_scaffold_1934	1701
HiC_scaffold_1935	1701
HiC_scaffold_1936	1700
HiC_scaffold_1937	1699
HiC_scaffold_1938	1699
HiC_scaffold_1939	1699
HiC_scaffold_1940	1698
HiC_scaffold_1941	1698
HiC_scaffold_1942	1698
HiC_scaffold_1943	1698
HiC_scaffold_1944	1696
HiC_scaffold_1945	1694
HiC_scaffold_1946	1693
HiC_scaffold_1947	1693
HiC_scaffold_1948	1693
HiC_scaffold_1949	1692
HiC_scaffold_1950	1692
HiC_scaffold_1951	1690
HiC_scaffold_1952	1689
HiC_scaffold_1953	1689
HiC_scaffold_1954	1688
HiC_scaffold_1955	1687
HiC_scaffold_1956	1687
HiC_scaffold_1957	1685
HiC_scaffold_1958	1685
HiC_scaffold_1959	1684
HiC_scaffold_1960	1684
HiC_scaffold_1961	1683
HiC_scaffold_1962	1682
HiC_scaffold_1963	1681
HiC_scaffold_1964	1678
HiC_scaffold_1965	1676
HiC_scaffold_1966	1675
HiC_scaffold_1967	1675
HiC_scaffold_1968	1675
HiC_scaffold_1969	1675
HiC_scaffold_1970	1675
HiC_scaffold_1971	1674
HiC_scaffold_1972	1673
HiC_scaffold_1973	1673
HiC_scaffold_1974	1672
HiC_scaffold_1975	1672
HiC_scaffold_1976	1672
HiC_scaffold_1977	1672
HiC_scaffold_1978	1671
HiC_scaffold_1979	1671
HiC_scaffold_1980	1671
HiC_scaffold_1981	1670
HiC_scaffold_1982	1670
HiC_scaffold_1983	1669
HiC_scaffold_1984	1669
HiC_scaffold_1985	1668
HiC_scaffold_1986	1667
HiC_scaffold_1987	1666
HiC_scaffold_1988	1666
HiC_scaffold_1989	1664
HiC_scaffold_1990	1664
HiC_scaffold_1991	1664
HiC_scaffold_1992	1664
HiC_scaffold_1993	1663
HiC_scaffold_1994	1662
HiC_scaffold_1995	1660
HiC_scaffold_1996	1660
HiC_scaffold_1997	1660
HiC_scaffold_1998	1659
[truncated: 3,941 more rows]

## Sheet: Data 2
Supplementary Data 2. Sampling information and source data for estimates of inbreeding, heterozygosity and load in 87 modern and historical swedish moose
Sampling period	ID	Region	Longitude	Latitude	Sample origin (i.e. cluster based on Wennerström et al. 2016)	Average coverage	Endogenous DNA content	Het (sites/100bp)	Total FROH	FROH >2Mb	Total Load (Count of High impact variants)	Total Load (Count of Moderate impact variants)	Realised load (High impact variants)	Realised load (Moderate impact variants)
1843	ND044	Jämtland	NA	NA	North	7	97.7	0.66	0.25	0.03	19	1019	0.46	0.64
1853	ND051	Norrland	NA	NA	North	11	97.94	0.67	0.29	0.07	15	1008	0.36	0.68
1980	AC891	AC county central	1667400	7161900	North	13	NA	0.75	0.3	0.1	20	1099	0.43	0.6
1980	AC933	AC county east	1718400	7096400	North	12	NA	0.75	0.31	0.12	20	1106	0.43	0.61
1980	Z538	Åsarna, Jämtland	1431300	6945000	North	17	NA	0.78	0.24	0.04	20	1092	0.33	0.62
1980	BD650	Gällivare	1857800	7325400	North	9	NA	0.84	0.16	0.07	22	1094	0.38	0.55
1980	Z247	Jämtland	1483700	7114800	North	13	NA	0.75	0.3	0.08	19	1094	0.36	0.62
1980	AC13	Junosuando	1509600	7275300	North	21	NA	0.74	0.3	0.11	21	1097	0.31	0.61
1980	BD684	Kalix	1743900	7505700	North	11	NA	0.81	0.2	0.08	22	1111	0.29	0.59
1980	BD535	Kalix - nära Spong (vid Torneo)	1830500	7493100	North	11	NA	0.86	0.15	0.05	24	1117	0.26	0.5
1980	BD502	nära Harads - norra kl	1769500	7359700	North	13	NA	0.75	0.3	0.13	19	1107	0.36	0.62
1980	BD791	nära Harads - norra kl	1738500	7341500	North	11	NA	0.8	0.23	0.09	20	1121	0.33	0.59
1980	Y1186	nära Nordmaling - norr	1664700	7055400	North	13	NA	0.72	0.34	0.12	20	1094	0.33	0.64
1980	Y228	Nära Nordmaling, northern	1640500	7076300	North	22	NA	0.76	0.28	0.09	19	1087	0.36	0.63
1980	BD612	Nordligaste	1728800	7566700	North	15	NA	0.8	0.2	0.08	22	1119	0.38	0.54
1980	Y428	norra nära Junsele	1590600	7071200	North	22	NA	0.75	0.3	0.11	19	1091	0.36	0.62
1980	BD1113		1737000	7441900	North	22	NA	0.78	0.23	0.1	21	1105	0.31	0.59
1980	BD233		1874100	7328300	North	11	NA	0.82	0.17	0.06	23	1146	0.35	0.53
2019/2020	BD2390	Harads	1732983	7345777	North	21	NA	0.74	0.29	0.1	19	1090	0.36	0.61
2019/2020	BD3291	Harads	1735600	7358869	North	25	NA	0.79	0.19	0.08	20	1120	0.43	0.56
2019/2020	BD3293	Harads	1734329	7353498	North	14	NA	0.78	0.22	0.06	19	1093	0.36	0.6
2019/2020	BD3294	Harads	1731038	7356612	North	10	NA	0.76	0.29	0.1	19	1077	0.36	0.62
2019/2020	BD3296	Harads	1730967	7356250	North	13	NA	0.79	0.23	0.07	20	1115	0.33	0.59
2019/2020	BD3297	Harads	1733089	7353322	North	12	NA	0.78	0.25	0.09	19	1102	0.36	0.61
2019/2020	BD3298	Harads	1740857	7354457	North	22	NA	0.79	0.2	0.06	19	1100	0.36	0.59
2019/2020	BD3306	Harads	1729312	7352112	North	23	NA	0.79	0.19	0.06	17	1127	0.31	0.57
2019/2020	BD3309	Harads	1731445	7346148	North	19	NA	0.8	0.21	0.08	22	1123	0.29	0.58
2019/2020	BD3315	Harads	1740945	7361112	North	25	NA	0.81	0.17	0.07	23	1132	0.28	0.56
2019/2020	AC2283	Junosuando	1795131	7484975	North	23	NA	0.82	0.16	0.06	20	1138	0.43	0.56
2019/2020	BD3169	Nikkaluokta	1630633	7543785	North	23	NA	0.79	0.19	0.08	21	1150	0.4	0.55
2019/2020	BD3257	Nikkaluokta	1626935	7543707	North	24	NA	0.73	0.3	0.13	20	1092	0.33	0.59
2019/2020	BD3259	Nikkaluokta	1623373	7530701	North	28	NA	0.77	0.25	0.08	20	1098	0.33	0.59
2019/2020	BD3262	Nikkaluokta	1629739	7542507	North	26	NA	0.77	0.24	0.09	20	1117	0.43	0.58
2019/2020	Y3250	Nordmaling	1695142	7056102	North	25	NA	0.73	0.31	0.1	20	1106	0.33	0.64
1980	H163	Öland	1551400	6280500	Öland	15	NA	0.65	0.5	0.24	18	1072	0.38	0.65
1980	H275	Öland	1548400	6273200	Öland	13	NA	0.7	0.46	0.18	17	1068	0.31	0.67
1980	H292	Öland	1547700	6293700	Öland	22	NA	0.68	0.45	0.18	17	1046	0.31	0.66
1980	H380	Öland	1565900	6321200	Öland	12	NA	0.71	0.42	0.14	19	1071	0.36	0.65
1980	H416	Öland	1538000	6255600	Öland	17	NA	0.73	0.4	0.14	18	1072	0.38	0.56
1980	H86	Öland	1550100	6272000	Öland	12	NA	0.71	0.42	0.14	17	1073	0.31	0.66
1980	H94	Öland	1548800	6279600	Öland	14	NA	0.69	0.45	0.18	18	1057	0.38	0.66
1847	ND053	Dalarna	NA	NA	South	8	98.38	0.68	0.26	0.01	16	1024	0.45	0.65
1881	ND041	Södermanland	NA	NA	South	11	96.86	0.71	0.25	0.03	15	1016	0.36	0.68
1896	ND054	Västergötland	NA	NA	South	10	53.53	0.81	0.2	0.01	15	1006	0.36	0.67
1980	K16	Blekinge	1467800	6233300	South	22	NA	0.68	0.45	0.19	18	1071	0.38	0.66
1980	F860	Central south	1416500	6390400	South	16	NA	0.7	0.41	0.15	18	1061	0.38	0.65
1980	AB6	Eastern	1638100	6614600	South	22	NA	0.71	0.39	0.12	18	1056	0.38	0.65
1980	H121	Halland	1534500	6426400	South	21	NA	0.7	0.41	0.14	18	1073	0.38	0.65
1980	H205	Halland	1519100	6302400	South	20	NA	0.71	0.41	0.14	19	1054	0.36	0.68
1980	C120	högst assign to easern - nordöst om Uppsala	1623900	6680800	South	11	NA	0.71	0.41	0.15	20	1057	0.25	0.65
1980	G251	Kronoberg	1437200	6254000	South	18	NA	0.71	0.4	0.13	17	1063	0.31	0.65
1980	G327	Kronoberg	1397100	6309600	South	18	NA	0.7	0.43	0.15	20	1074	0.43	0.64
1980	W309	Leksand	1454600	6728700	South	15	NA	0.76	0.32	0.07	20	1077	0.33	0.63
1980	F502	nära Harads - norra kl	1347600	6334800	South	18	NA	0.75	0.35	0.08	17	1068	0.31	0.66
1980	T990	Örebro central	1460100	6599100	South	15	NA	0.71	0.39	0.15	18	1067	0.29	0.68
1980	LM186	Skåne	1306100	6223300	South	17	NA	0.73	0.41	0.14	18	1060	0.29	0.65
1980	LM189	Skåne	1384100	6145100	South	15	NA	0.73	0.4	0.11	16	1060	0.33	0.66
1980	LM213	Skåne	1387500	6191700	South	21	NA	0.7	0.41	0.13	17	1060	0.31	0.65
1980	LM30	Skåne	1361600	6211900	South	14	NA	0.74	0.39	0.12	20	1063	0.33	0.66
1980	LM69	Skåne	1341200	6155200	South	18	NA	0.71	0.4	0.13	17	1054	0.31	0.66
1980	D425	South Eastern, nordväst om Båvern, Östermalma	1555600	6563900	South	29	NA	0.7	0.41	0.14	19	1064	0.36	0.66
1980	D26	South Eastern, vid Likstammen, Östermalma	1581500	6535900	South	15	NA	0.66	0.47	0.21	20	1055	0.33	0.66
1980	H334	south nära Misterhult	1536900	6329600	South	13	NA	0.7	0.42	0.14	20	1063	0.33	0.67
1980	H80	south nära Misterhult	1543900	6357700	South	13	NA	0.72	0.41	0.13	19	1068	0.27	0.66
1980	G727	Southern - nästan exakt där Spong-prov Växjö finns	1441400	6321500	South	15	NA	0.72	0.41	0.12	21	1057	0.4	0.66
1980	G479	Southern - outer limit, high assitnment	1349600	6302000	South	11	NA	0.73	0.41	0.12	18	1068	0.29	0.67
1980	G488	Southern- outer limit, high assigment >0.9	1389000	6261600	South	12	NA	0.72	0.4	0.12	19	1064	0.27	0.65
1980	O108	Uddevalla/Western	1269900	6481700	South	14	NA	0.72	0.39	0.12	17	1062	0.31	0.65
1980	O339	Uddevalla/Western	1274600	6485300	South	15	NA	0.73	0.39	0.14	22	1071	0.22	0.64
1980	S721	Värmland	1342800	6549900	South	17	NA	0.69	0.41	0.18	18	1057	0.29	0.65
1980	S892	Värmland	1308700	6770200	South	18	NA	0.77	0.29	0.06	20	1088	0.43	0.63
1980	C495	Väster om Uppsala hög assignment till östra	1580900	6630100	South	18	NA	0.72	0.39	0.13	22	1086	0.38	0.64
1980	S376	Western	1294600	6598600	South	13	NA	0.7	0.41	0.15	19	1064	0.36	0.64
1980	S1121		1337500	6702300	South	21	NA	0.76	0.31	0.07	17	1074	0.31	0.64
1905	ND058	Ångermanland	NA	NA	Transition Zone	11	97.78	0.76	0.2	0.01	15	994	0.36	0.63
1980	W26	South Eastern, vid Likstammen, Östermalma	1342100	6880600	Transition Zone	10	NA	0.8	0.26	0.03	20	1087	0.33	0.62
1980	X53	transition, låg prob till alla kluster	1522000	6812700	Transition Zone	25	NA	0.77	0.31	0.08	18	1099	0.38	0.63
1980	X1037	Transition, nära Ljusdalsproverna	1468300	6866500	Transition Zone	18	NA	0.78	0.27	0.06	18	1088	0.29	0.62
1980	X2478	Transition, nära Ljusdalsproverna	1487200	6859400	Transition Zone	16	NA	0.76	0.28	0.08	20	1099	0.33	0.62
2019/2020	X3264	Ljusdal	1484639	6865525	Transition Zone	16	NA	0.77	0.3	0.1	19	1115	0.36	0.6
2019/2020	X3268	Ljusdal	1470737	6871429	Transition Zone	22	NA	0.76	0.28	0.06	19	1075	0.36	0.62
2019/2020	X3274	Ljusdal	1493507	6870900	Transition Zone	26	NA	0.79	0.26	0.04	19	1072	0.36	0.63
2019/2020	X3275	Ljusdal	1491300	6870664	Transition Zone	26	NA	0.76	0.26	0.04	19	1088	0.36	0.64
2019/2020	X3276	Ljusdal	1482910	6878460	Transition Zone	30	NA	0.78	0.24	0.03	21	1102	0.31	0.61
2019/2020	X3286	Ljusdal	1486716	6859422	Transition Zone	22	NA	0.78	0.27	0.05	18	1095	0.38	0.63
2019/2020	X3288	Ljusdal	1482305	6857248	Transition Zone	28	NA	0.77	0.25	0.04	19	1078	0.36	0.61
1839	ND056	unknown	NA	NA	unknown/South	9	97.97	0.73	0.38	0.03	15	960	0.36	0.63

## Sheet: Data 3
Supplementary Data 3. Temporal genome-wide diversity within genetic clusters. Average nucleotide diversity (π), average heterozygosity, average inbreeding (total FROH), and effective population size (NeLD) is given per cluster and temporal comparison (past and contemporary samples). 95% confidence intervals are shown within brackets below each estimate. P-values from t-tests of temporal compariso…
	Sampling year		π x 10^-3			Heterozygosity			FROH			NeLD
Genetic cluster	Past	Present	Past	Present	p	Past	Present	p	Past	Present	p	Past	Present
North	1843, 1853 (n=2)	2020 (n=16)	0.029	0.032	4.37e-12	0.662	0.776	0.00707	0.267	0.232	0.3	91	4950
			(0.0283-0.0289)	(0.0317-0.0323)		(0.6015-0.7285)	(0.763-0.7916)		(0.0159-0.5241)	(0.2052-0.2560)
North	1980 (n=16)	2020 (n=16)	0.03	0.032	3.59e-16	0.778	0.776	0.000803	0.25	0.232	0.000628	4913	4950
			(0.0299-0.0305)	(0.0317-0.0323)		(0.7577-0.7998)	(0.763-0.7916)		(0.2182-0.2830)	(0.2052-0.2560)
North	1843, 1853 (n=2)	1980 (n=16)	0.029	0.03	4.37e-12	0.662	0.778	0.000859	0.267	0.25	0.702	91	4913
			(0.0283-0.0289)	(0.0299-0.0305)		(0.6015-0.7285)	(0.7577-0.7998)		(0.0159-0.5241)	(0.2182-0.2830)
Transition	1980 (n=4)	2020 (n=7)	0.031	0.027	2.2e-16	0.771	0.771	0.909	0.289	0.265	0.107	11190	11519
			(0.0303-0.0312)	(0.0268-0.0275)		(0.7452-0.7948)	(0.7626-0.7831)		(0.2350- 0.3384)	(0.2473-0.2841)
South	1847, 1881, 1896 (n=4)	1980 (n=30)	0.024	0.021	2.2e-16	0.734	0.719	6.67e-05	0.237	0.392	1.44e-15	407	194
			(0.0234-0.0239)	(0.02022-0.0208)		( 0.6409-0.8191)	(0.7084-0.7296)		(0.1461-0.4039)	(0.3758-0.4089)
Öland	1980 (n=7)	NA	0.022	NA	NA	0.694	NA	NA	0.442	NA	NA	94	NA
			(0.02149-0.02223)			(0.6719-0.7195)			(0.4123-0.4734)
				0.0001812

## Sheet: Data 4
Supplementary Data 4. Temporal effective population size estimates using the Linkage Disequilibirum approach (GONE). Estimates represent the geometric mean.
Generation (BP)	Years (BP)	North	Transition	South	Öland
1	7	4950.48	11518.6	193.528	94.3253
2	14	4950.48	11518.6	193.528	94.3253
3	21	4950.48	11518.6	193.528	94.3253
4	28	4950.48	11518.6	193.528	94.3253
5	35	5003.83	11521.4	300.963	100.317
6	42	4912.93	11189.9	309.255	101.736
7	49	4725.26	10909.4	317.483	103.619
8	56	4553.58	10736.6	318.237	104.051
9	63	4104.51	10411.2	369.704	100.74
10	70	3585.87	10354	391.074	96.6334
11	77	2267.53	10683.2	403.842	91.9318
12	84	1581.1	10434.4	407.302	91.8586
13	91	795.867	8187.85	428.404	87.6665
14	98	454.612	6907.11	433.089	87.401
15	105	189.096	5639.42	436.585	87.9401
16	112	127.533	3594.59	436.693	84.6301
17	119	107.405	2273.4	444.316	83.7207
18	126	90.7011	1138.22	438.232	67.5083
19	133	81.2223	724.925	429.433	56.5966
20	140	77.7602	488.343	423.341	57.9834
21	147	77.0322	280.739	428.36	58.6438
22	154	79.2912	245.085	419.785	47.2419
23	161	85.4795	244.392	405.964	27.2541
24	168	90.947	205.061	400.946	11.6789
25	175	94.1614	202.969	372.334	7.18767
26	182	117.419	184.078	342.069	5.66361
27	189	234.15	179.734	308.515	5.85259
28	196	376.751	178.567	281.736	5.95649
29	203	522.911	183.157	265.159	6.74794
30	210	1138.38	183.914	253.675	7.16137
31	217	2109.9	187.251	218.93	7.65558
32	224	2839.14	187.554	213.011	9.97942
33	231	2827.8	185.509	200.254	12.1845
34	238	3741.44	183.487	178.986	14.3923
35	245	4459.8	185.076	170.976	16.1897
36	252	5706.69	190.846	166.791	17.6639
37	259	6118.48	191.669	154.548	20.5015
38	266	6249.25	242.248	147.297	25.1481
39	273	6817.57	258.789	147.236	26.9402
40	280	6994.83	311.244	148.676	30.0716
41	287	7081.14	312.989	147.354	32.9701
42	294	7464.94	358.951	150.283	36.0554
43	301	7452.92	462.838	152.059	39.9569
44	308	7558.69	651.318	154.659	45.5164
45	315	7600.43	825.845	157.769	46.8443
46	322	7673.48	1134.23	162.174	47.4049
47	329	7784.08	1949.23	161.414	48.8434
48	336	7605.16	2380.85	161.363	48.9213
49	343	7485.39	2750.28	163.837	51.6787
50	350	7508.13	2787.43	169.359	54.3641
51	357	7549.58	2774.37	179.31	57.8846
52	364	7572.41	3001.14	219.485	59.5331
53	371	7835.87	3200.95	222.782	60.6549
54	378	7904.32	3086.99	299.223	62.9843
55	385	7965.43	3018.39	416.981	61.8319
56	392	8048.46	2985.1	581.337	62.4078
57	399	8228.62	3171.72	686.825	62.9498
58	406	8317.71	3076.98	945.306	62.7375
59	413	8505.81	3054.53	1455.73	63.2299
60	420	8566.82	3377.45	1466.67	62.8163
61	427	8664.11	3406.05	1482.19	61.6779
62	434	8590.79	3343.01	1575.1	61.2078
63	441	8668.69	3373.24	2624.79	61.3638
64	448	8600.01	3346.13	3574.87	61.6263
65	455	8521.19	3431.79	4264.47	63.2043
66	462	8339.85	3508.41	5359.84	63.8369
67	469	8229.85	3651.4	6390.89	64.9858
68	476	8319.89	3906.31	6703.95	66.3118
69	483	8303.35	3824.31	6820.16	67.1891
70	490	8255.27	3750.32	6930.2	67.5376
71	497	8358.76	3691.78	7133.54	67.2003
72	504	8474.57	4069.49	7464.43	67.326
73	511	8478.96	4011.99	7631.6	66.2086
74	518	8380.35	3900.99	7688.99	65.4986
75	525	8305.24	3935.67	7530.71	64.336
76	532	8100.24	4218.1	7503.03	63.4621
77	539	8182.53	4212.06	7539.12	63.6633
78	546	8252.78	4239.55	7512.03	62.8853
79	553	8206.35	4273.28	7678.24	62.646
80	560	8220.11	4234.78	7896.89	62.0303
81	567	8268.53	4217.17	8039.78	60.2971
82	574	8591.97	4259.98	8328.56	59.4795
83	581	8748.69	4282.7	8766.04	58.7981
84	588	8669.34	4349.57	9160.09	58.013
85	595	8510.88	4342.22	9388.97	57.9507
86	602	8464.13	4384.66	9631.31	58.8664
87	609	8501.75	4488.7	9700.95	58.8007
88	616	8436.91	5096.84	9639.04	57.9701
89	623	8506.36	5207.36	9614.4	57.83
90	630	8547.66	5161.02	9518.44	57.2119
91	637	8568.62	5095.74	9413.2	57.0897
92	644	8637.7	5002.48	9437.01	56.3526
93	651	8758.19	4989.66	9473.33	56.1547
94	658	8821.1	5051.66	9587.91	54.9893
95	665	8736.42	5029.57	9689.72	54.0282
96	672	8631.9	4977.55	9821.69	53.4979
97	679	8481.57	4836.01	9876.63	52.7581
98	686	8204.45	4680.46	9868.63	51.9043
99	693	7965.24	4624.26	9663.49	51.563
100	700	7727.37	4653.11	9406.13	51.3718
101	707	7521.9	4677.76	9287.83	51.2133
102	714	7547.28	4671.84	9199.9	50.9789
103	721	7525.79	4688.03	9157.55	51.0191
104	728	7577.75	4653.54	9132.13	50.6381
105	735	7681.63	4866.45	9216.19	50.8474
106	742	7598.78	5111.26	9259.35	49.9299
107	749	7535.82	5115.48	9322.51	49.6371
108	756	7413.48	5187.76	9492.9	49.2088
109	763	7333.79	5281.92	9552.56	47.6592
110	770	7328.88	5343.61	9577.19	46.7826
111	777	7403.62	5512.52	9712.2	45.1609
112	784	7476.9	5478.91	9975.04	43.7973
113	791	7528.85	5507.52	10176	42.6107
114	798	7558.41	5703.54	10347.2	41.5576
115	805	7556.64	5864.23	10435.3	42.0612
116	812	7551.76	5989.38	10464.7	42.2079
117	819	7516.06	6064.34	10449.9	42.6517
118	826	7500.11	6128.02	10603.2	42.3678
119	833	7414.17	6160.43	10753.5	42.1828
120	840	7301.99	6342.92	10840.6	42.7524
121	847	7223.07	6508.13	10944	42.7703
122	854	7360.47	6572.18	10969.8	42.6959
123	861	7351.38	6669.05	11017	42.4617
124	868	7258.77	6782.15	10936.2	42.5673
125	875	7189.27	6773.3	10795.7	42.8663
126	882	7036.91	6770.49	10780.7	43.0672
127	889	6842.65	6923.05	10703.7	42.9598
128	896	6710.29	6952.32	10615.5	43.2363
129	903	6605.01	6954.69	10619.1	43.5001
130	910	6586.71	7025.15	10492.5	44.8553
131	917	6639.8	7037.37	10322.9	44.9447
132	924	6673.02	7134.68	10270.6	45.1129
133	931	6643.03	7274.32	10132.3	45.0553
134	938	6709.07	7484.3	10103.5	44.7964
135	945	6606.22	7711.58	9926.05	44.9244
136	952	6511.87	7803.65	9889.32	44.9722
137	959	6534.07	7865.27	9789.9	45.3572
138	966	6428.87	7921.66	9762.75	45.5124
139	973	6394.99	7894.42	9764.55	45.2496
140	980	6325.71	7795.46	9857.45	45.263
141	987	6245.18	7848.87	9803.52	44.5074
142	994	6313.86	7906.2	9817.5	44.1561
143	1001	6324.5	7928.06	9867.68	43.6122
144	1008	6281.01	7943.12	9877.29	43.9075
145	1015	6420.57	7942.36	9943.23	43.3484
146	1022	6440.21	7892.99	10000.4	43.4445
147	1029	6403.88	7908.21	9982.52	44.3128
148	1036	6440.29	8032.29	9958.54	45.2482
149	1043	6412	8097	9895.6	46.4232
150	1050	6317.89	8162.55	9845.62	47.0197
151	1057	6260.07	8373.8	9767.63	47.8287
152	1064	6192.4	8362.41	9744.98	48.7412
153	1071	6132.53	8906.17	9742.01	49.2571
154	1078	6031.11	8942.94	9703.36	49.3902
155	1085	5972.22	9047.14	9519.54	49.7908
156	1092	5865.21	9172.83	9536.11	50.0092
157	1099	5632.95	9206.86	9390.61	49.782
158	1106	5560.72	9211.78	9381.79	49.5512
159	1113	5443.93	9240.86	9324.2	49.3763
160	1120	5137.71	9293.64	9330.23	49.5627
161	1127	4953.01	9313.57	9281.73	51.4177
162	1134	4735.02	9240.01	9201.3	58.6933
163	1141	4620.51	9118.26	9103.69	59.7611
164	1148	4503.4	9050.66	9115.7	61.0755
165	1155	4363.93	9046.25	9016.58	60.6002
166	1162	4159.24	9183.43	9020.17	60.1759
167	1169	4187.78	9411.62	8960.13	59.9855
168	1176	4148.02	9620.14	8868.79	59.4941
169	1183	4124.58	9829.86	8753.12	60.1264
170	1190	4138.97	10030	8523.21	60.4786
171	1197	4135.15	10236.1	8437.77	60.6971
172	1204	4078.8	10398.5	8249.82	60.8566
173	1211	3984.36	10530.2	7785.59	61.2574
174	1218	3808.27	10688.3	7484.32	61.2546
175	1225	3721.79	10873.9	7304.15	61.3908
176	1232	3632.94	11034.5	7292.62	61.8169
177	1239	3583.56	10993.7	7318.24	62.0966
178	1246	3572.99	11040.4	7286.17	61.7594
179	1253	3500.08	10967.4	7237.29	61.6162
180	1260	3444.12	11005.2	7252.74	60.9741
181	1267	3300.85	11024.6	7247.48	60.6944
182	1274	3118.16	11063.6	7168.55	61.0613
183	1281	3108.43	11197.6	6983.33	61.3967
184	1288	3103.67	11323.5	6962.32	61.559
185	1295	3083.89	11449.7	6824.12	61.8602
186	1302	3026.27	11662.6	6676.96	63.3912
187	1309	2863.97	11826.5	6693.49	63.9515
188	1316	2766.44	11852.5	6771.02	66.1019
189	1323	2704.55	11959.2	6745.39	79.889
190	1330	2661.43	11891.2	6725.46	82.4343
191	1337	2626.64	11887.6	6671.42	91.8575
192	1344	2612.12	11847.1	6666.15	91.0288
193	1351	2583.55	11894.5	6638.37	92.1948
194	1358	2546.05	12046.1	6589.49	92.4429
195	1365	2519.65	12116.9	6514.14	92.2238
196	1372	2476.41	12209.4	6425.1	91.0899
197	1379	2425.2	12340.8	6497.95	90.2372
198	1386	2427.59	12535.7	5754.2	99.8764
199	1393	2438.53	12722.7	5547.3	104.719
200	1400	2439.72	12883.6	5485.7	107.638
201	1407	2408.78	12930.5	5423.89	107.822
202	1414	2392.62	13057	5496.53	108.873
203	1421	2337.07	13336.5	5596.71	110.662
204	1428	2289.04	13758.6	5580.05	112.896
205	1435	2256.15	13953	5570.46	113.472
206	1442	2174.62	14345.2	5524.88	113.89
207	1449	2124.62	14387.6	5477.7	113.539
208	1456	2093.72	14490.7	5363.61	113.239
209	1463	2075.22	14535.5	5274.58	113.361
210	1470	2052.03	14729.4	5218.51	112.906
211	1477	2033.3	14864.3	5173.22	113.401
212	1484	2047.22	15019.5	5143.12	113.38
213	1491	2005.63	15293.5	5100.55	114.121
214	1498	1802.99	15418	5091.87	113.601
215	1505	1753.42	15526.4	5350.25	113.461
216	1512	1716.64	15755.9	5336.75	112.799
217	1519	1685.02	15989.9	5277.01	112.237
218	1526	1624.42	16296.8	5271.09	112.067
219	1533	1585.88	16443.3	5293.87	112.609
220	1540	1586.89	16460.1	5314.04	113.654
221	1547	1516.36	16494.8	5292.78	114.092
222	1554	1355.97	16790.1	5143.12	114.271
223	1561	1154.18	17027.2	4978.39	114.774
224	1568	1109.23	17279.3	4893.27	114.487
225	1575	1042.25	17673.1	4799.28	114.974
226	1582	928.759	18114.3	4806.27	115.706
227	1589	890.857	18289.8	4742.44	115.091
228	1596	879.951	18353.3	4723.88	116.627
229	1603	864.198	18415	4626.05	120.234
230	1610	837.308	18526.5	4564.62	124.367
231	1617	757.84	18476.3	4477.83	135.868
232	1624	706.209	18660	4382.76	138.253
233	1631	681.428	18825	4215.9	137.804
234	1638	676.44	19048	4084.54	138.433
235	1645	670.77	19151.9	3972.85	137.54
236	1652	673.914	19196.1	3824.22	136.248
237	1659	679.29	19348.2	3756.66	135.699
238	1666	681.804	19383.1	3706.56	135.579
239	1673	686.45	19511.7	3617.68	136.254
240	1680	687.839	19662	3536.64	137.235
241	1687	682.79	19749	3526.11	137.062
242	1694	680.817	19931.1	3541.09	137.423
243	1701	680.347	20183.9	3516.29	137.592
244	1708	676.824	20287.7	3426.45	137.289
245	1715	677.924	20486.9	3321.53	137.688
246	1722	680.277	20587.2	3262.32	137.617
247	1729	681.841	20691	3231.41	138.248
248	1736	680.578	20770.4	3221.02	139.099
249	1743	690.753	20781.1	3216.28	138.714
250	1750	696.354	20809.9	3206.29	139.046
251	1757	708.159	20831.4	3199.08	139.104
252	1764	720.367	20958	3181.06	139.235
253	1771	704.434	20970.7	3181.31	139.127
254	1778	648.316	21138.8	3179.01	139.035
255	1785	624.42	21216.7	3190.4	138.967
256	1792	624.454	21217.9	3183.27	138.947
257	1799	627.805	21199.7	3208.17	139.581
258	1806	634.468	21196.8	3201.21	139.576
259	1813	633.539	21196.9	3189.99	139.69
260	1820	633.193	21226.3	3186.17	139.819
261	1827	632.404	21638.1	3177.71	139.7
262	1834	637.86	21675.9	3127.2	139.496
263	1841	634.363	21733	3125.25	139.302
264	1848	632.579	21784.3	3124.94	139.15
265	1855	634.599	21798	3117.36	139.085
266	1862	633.905	21810.9	3122.22	138.951
267	1869	635.699	21831.8	3102.76	138.94
268	1876	636.24	21830.4	3096.64	138.802
269	1883	637.771	21836.6	3097.04	138.84
270	1890	637.554	21841.9	3090.26	138.845
271	1897	637.126	21840.1	3088.95	138.978
272	1904	636.959	21841.8	3086.73	139.791
273	1911	634.102	21830.2	3087.54	139.981
274	1918	634.863	21802.8	3089.19	139.81
275	1925	635.837	21791.9	3083.3	139.806
276	1932	635.532	21789.4	3082.61	139.637
277	1939	635.615	21791.2	3054.93	139.559
278	1946	633.299	21800.2	3037.47	139.393
279	1953	631.363	21639.1	2981.99	139.148
280	1960	639.295	21591	2941.4	138.986
281	1967	656.744	21553.9	2896.58	138.92
282	1974	674.779	21469.6	2881.24	138.975
283	1981	687.387	21374.1	2829.9	139.002
284	1988	712.09	21405.5	2749.9	139.079
285	1995	749.241	21440.1	2730.76	139.52
286	2002	758.558	21592.6	2696.92	139.989

## Sheet: Data 5
Supplementary Data 5. High and Moderate impact frequencies of variants and associated genes in modern and historical moose populations
Variant impact	Chromosome	Position	REF	ALT	ALT_FREQS_North	ALT_FREQS_Transition	ALT_FREQS_South	ALT_FREQS_Oland	ALT_Historical	Transcript	effect	Gene ID	Gene name
High	HiC_scaffold_1	92340179	T	C	1	1	1	1	0.928571	Odocoileus_hemionus_HiC.fasta002566	stop_lost	Skint8	Immunoglobulin V-set domain
High	HiC_scaffold_4	47538141	T	C	1	1	1	1	0.928571	Odocoileus_hemionus_HiC.fasta005946	splice_donor_variant&intron_variant	SFTPB	Pulmonary surfactant-associated protein
High	HiC_scaffold_20	47512781	T	G	1	1	1	1	0.928571	Odocoileus_hemionus_HiC.fasta019337	stop_gained	ITIH4	Inter-alpha-trypsin inhibitor heavy chain
High	HiC_scaffold_25	40775463	A	G	1	1	1	1	0.928571	Odocoileus_hemionus_HiC.fasta022136	splice_donor_variant&intron_variant
High	HiC_scaffold_17	16873104	T	C	1	1	0.983333	1	1	Odocoileus_hemionus_HiC.fasta016290	splice_acceptor_variant&intron_variant	ZNF829	Zinc finger protein
High	HiC_scaffold_16	42056428	T	C	1	0.909091	0.7	0.785714	0.714286	Odocoileus_hemionus_HiC.fasta015444	stop_lost	CCDC149	coiled-coil domain containing 149
High	HiC_scaffold_3	97695910	T	G	0.984375	1	1	1	1	Odocoileus_hemionus_HiC.fasta005226	stop_lost&splice_region_variant	OR1F1	Olfactory receptor
High	HiC_scaffold_13	10813459	G	A	0.984375	1	1	1	1	Odocoileus_hemionus_HiC.fasta013442	splice_acceptor_variant&intron_variant	TMEM67	Transmembrane protein 67
High	HiC_scaffold_17	9713799	C	T	0.984375	1	1	1	1	Odocoileus_hemionus_HiC.fasta015987	stop_gained	ZNF541	Zinc finger protein 541
High	HiC_scaffold_17	48483200	G	A	0.984375	1	1	1	1	Odocoileus_hemionus_HiC.fasta016760	splice_acceptor_variant&intron_variant	PABPN1L	Poly(A) binding protein nuclear
High	HiC_scaffold_5	62992768	C	T	0.6875	0.772727	0.15	0.214286	0.571429	Odocoileus_hemionus_HiC.fasta007318	splice_acceptor_variant&intron_variant	RTF1	Paf1 RNA polymerase II complex component
High	HiC_scaffold_9	49990522	T	C	0.65625	0.363636	0.316667	0.357143	0.214286	Odocoileus_hemionus_HiC.fasta010827	splice_acceptor_variant&intron_variant	VPS11	11 homolog
High	HiC_scaffold_3	90982273	G	A	0.5	0.5	0.5	0.5	0.5	Odocoileus_hemionus_HiC.fasta005035	stop_gained	KEAP1	kelch-like ECH-associated protein 1
High	HiC_scaffold_5	74010686	A	G	0.5	0.5	0.5	0.5	0.5	Odocoileus_hemionus_HiC.fasta007515	stop_lost&splice_region_variant	TRAV13 2	T cell receptor alpha variable
High	HiC_scaffold_6	73935022	A	C	0.5	0.5	0.5	0.5	0.5	Odocoileus_hemionus_HiC.fasta008494	stop_gained	PIK3CB	1-phosphatidylinositol-4-phosphate 3-kinase activity
High	HiC_scaffold_12	43513447	T	A	0.5	0.5	0.5	0.5	0.5	Odocoileus_hemionus_HiC.fasta012874	stop_gained	GINS1	DNA replication complex GINS protein
High	HiC_scaffold_17	5490036	T	A	0.5	0.5	0.5	0.5	0.5	Odocoileus_hemionus_HiC.fasta015785	stop_gained		DNA-binding transcription factor activity
High	HiC_scaffold_23	38996642	A	G	0.5	0.5	0.5	0.5	0	Odocoileus_hemionus_HiC.fasta020972	stop_lost	KLRG1	Killer cell lectin-like receptor subfamily G, member
High	HiC_scaffold_28	24439006	G	A	0.5	0.5	0.5	0.5	0	Odocoileus_hemionus_HiC.fasta023698	start_lost
High	HiC_scaffold_29	11479875	G	A	0.5	0.5	0.5	0.5	0	Odocoileus_hemionus_HiC.fasta024467	stop_gained	Pga5	Belongs to the peptidase A1 family
High	HiC_scaffold_17	6566430	C	T	0.5	0.0909091	0.1	0	0.142857	Odocoileus_hemionus_HiC.fasta015816	stop_gained		Vomeronasal type-1 receptor
High	HiC_scaffold_24	12786491	A	G	0.09375	0	0	0	0	Odocoileus_hemionus_HiC.fasta021422	start_lost
High	HiC_scaffold_4	43151113	G	A	0.078125	0.0909091	0.133333	0	0.142857	Odocoileus_hemionus_HiC.fasta005864	stop_gained	SULT1C4	Sulfotransferase
High	HiC_scaffold_28	30234077	G	A	0.078125	0	0	0	0	Odocoileus_hemionus_HiC.fasta023776	stop_gained	TDRD6	Tudor domain-containing protein 6
High	HiC_scaffold_17	4062598	G	T	0.046875	0.136364	0	0	0	Odocoileus_hemionus_HiC.fasta015735	stop_gained	AU018091	Cationic amino acid transporter 3-like
High	HiC_scaffold_29	39404842	C	T	0.046875	0.0454545	0	0	0.0714286	Odocoileus_hemionus_HiC.fasta024724	stop_gained	TRIM64	Tripartite motif-containing protein 64-like
High	HiC_scaffold_3	55191431	C	A	0.046875	0	0	0	0	Odocoileus_hemionus_HiC.fasta004325	stop_lost&splice_region_variant	PCDHB15	protocadherin
High	HiC_scaffold_1	98177672	G	A	0.046875	0	0	0	0	Odocoileus_hemionus_HiC.fasta002710	stop_gained	GUCA2B	guanylate cyclase activator 2B
High	HiC_scaffold_24	34051455	G	T	0.03125	0	0	0	0	Odocoileus_hemionus_HiC.fasta021557	start_lost	AK9	Adenylate kinase
High	HiC_scaffold_15	55478272	C	T	0.015625	0.0454545	0.05	0.0714286	0	Odocoileus_hemionus_HiC.fasta015055	splice_donor_variant&intron_variant
High	HiC_scaffold_24	34125687	A	G	0.015625	0.0454545	0.0333333	0	0	Odocoileus_hemionus_HiC.fasta021559	stop_lost	MICAL1	Microtubule associated monooxygenase, calponin and LIM domain containing 1
High	HiC_scaffold_1	15235946	G	A	0.015625	0	0	0	0	Odocoileus_hemionus_HiC.fasta001728	start_lost
High	HiC_scaffold_1	48397566	G	T	0.015625	0	0	0	0	Odocoileus_hemionus_HiC.fasta002235	stop_gained	KIAA1107	Domain of unknown function (DUF4596)
High	HiC_scaffold_1	96585248	C	A	0.015625	0	0	0	0	Odocoileus_hemionus_HiC.fasta002666	stop_gained	KDM4A	demethylase 4A
High	HiC_scaffold_4	83742496	T	G	0.015625	0	0	0	0	Odocoileus_hemionus_HiC.fasta006258	splice_donor_variant&intron_variant	RRM2	reductase
High	HiC_scaffold_5	43835672	T	A	0.015625	0	0	0	0	Odocoileus_hemionus_HiC.fasta007102	stop_gained
High	HiC_scaffold_5	67041026	G	T	0.015625	0	0	0	0	Odocoileus_hemionus_HiC.fasta007375	stop_gained
High	HiC_scaffold_5	72033298	G	T	0.015625	0	0	0	0	Odocoileus_hemionus_HiC.fasta007431	stop_gained		Olfactory receptor
High	HiC_scaffold_10	72013349	T	A	0.015625	0	0	0	0	Odocoileus_hemionus_HiC.fasta011852	stop_gained	C1orf53	Chromosome 1 open reading frame
High	HiC_scaffold_12	17072553	T	G	0.015625	0	0	0	0	Odocoileus_hemionus_HiC.fasta012582	stop_gained	THNSL1	Threonine synthase-like 1
High	HiC_scaffold_12	59264805	G	A	0.015625	0	0	0	0	Odocoileus_hemionus_HiC.fasta013187	stop_gained	ZHX3	Zinc fingers and homeoboxes
High	HiC_scaffold_13	5482597	A	T	0.015625	0	0	0	0	Odocoileus_hemionus_HiC.fasta013407	splice_acceptor_variant&intron_variant	WWP1	WW domain containing E3 ubiquitin protein ligase 1
High	HiC_scaffold_17	38099575	C	T	0.015625	0	0	0	0	Odocoileus_hemionus_HiC.fasta016645	splice_acceptor_variant&intron_variant	CES1	Belongs to the type-B carboxylesterase lipase family
High	HiC_scaffold_29	42465109	C	A	0.015625	0	0	0	0	Odocoileus_hemionus_HiC.fasta024756	stop_gained	FAT3	Protocadherin Fat
High	HiC_scaffold_1	95452280	T	C	0.015625	0	0	0	0	Odocoileus_hemionus_HiC.fasta002632	splice_donor_variant&intron_variant	PTCH2	Protein patched homolog 2
High	HiC_scaffold_4	86215856	G	T	0.015625	0	0	0	0	Odocoileus_hemionus_HiC.fasta006281	stop_gained	RSAD2	Interferon-inducible iron-sulfur (4FE-4S) cluster- binding antiviral protein which plays a major role in the cell antiviral state induced by type I and type II interferon. Can inhibit a wide range of viruses, including west Nile virus (WNV), dengue virus, sindbis virus, influenza A virus, sendai virus and vesicular stomatitis virus (VSV). Displays antiviral activity against influenza A virus by i…
High	HiC_scaffold_9	8008278	G	T	0.015625	0	0	0	0	Odocoileus_hemionus_HiC.fasta010303	splice_acceptor_variant&intron_variant	TP53I11	Tumor protein p53 inducible protein 11
High	HiC_scaffold_18	37322920	C	A	0.015625	0	0	0	0	Odocoileus_hemionus_HiC.fasta017688	stop_gained	HOXB7	Homeobox protein Hox-B7
High	HiC_scaffold_19	36746850	C	T	0.015625	0	0	0	0	Odocoileus_hemionus_HiC.fasta018619	splice_donor_variant&intron_variant	RALGAPA1	Ral GTPase-activating protein subunit alpha-1
High	HiC_scaffold_25	45404969	T	C	0.015625	0	0	0	0	Odocoileus_hemionus_HiC.fasta022225	splice_donor_variant&intron_variant	AIM1L	absent in melanoma 1-like
High	HiC_scaffold_26	39631238	A	G	0	0.0909091	0	0	0	Odocoileus_hemionus_HiC.fasta022818	start_lost	CPNE8	Copine
High	HiC_scaffold_6	22490874	G	A	0	0.0454545	0.15	0	0	Odocoileus_hemionus_HiC.fasta008027	stop_gained	SAMD7	sterile alpha motif
High	HiC_scaffold_6	84687809	A	C	0	0.0454545	0.1	0	0	Odocoileus_hemionus_HiC.fasta008584	splice_acceptor_variant&intron_variant	MX2	Interferon-induced GTP-binding protein Mx2
High	HiC_scaffold_4	69152664	C	T	0	0.0454545	0.05	0	0	Odocoileus_hemionus_HiC.fasta006103	stop_gained	C2orf16	Chromosome 2 open reading frame 16
High	HiC_scaffold_32	13558227	C	T	0	0.0454545	0	0	0	Odocoileus_hemionus_HiC.fasta025708	stop_gained	ING2	Inhibitor of growth protein
High	HiC_scaffold_2	53173117	G	A	0	0.0454545	0	0	0	Odocoileus_hemionus_HiC.fasta003532	splice_acceptor_variant&intron_variant	BBS9	Bardet-Biedl syndrome 9
High	HiC_scaffold_12	26120259	C	G	0	0	0.116667	0.0714286	0	Odocoileus_hemionus_HiC.fasta012659	stop_gained	MAP3K8	Mitogen-activated protein kinase kinase kinase
High	HiC_scaffold_3	92448594	C	T	0	0	0.05	0	0	Odocoileus_hemionus_HiC.fasta005086	stop_gained		Olfactory receptor
High	HiC_scaffold_5	46403334	A	T	0	0	0.0166667	0	0	Odocoileus_hemionus_HiC.fasta007126	start_lost	NEDD4	Neural precursor cell expressed, developmentally down-regulated 4, E3 ubiquitin protein ligase
High	HiC_scaffold_21	42778784	A	G	0	0	0.0166667	0	0	Odocoileus_hemionus_HiC.fasta019999	start_lost	ELAVL2	ELAV-like protein
High	HiC_scaffold_32	33050738	C	A	0	0	0.0166667	0	0	Odocoileus_hemionus_HiC.fasta025863	splice_donor_variant&intron_variant	ADAM18	Disintegrin and metalloproteinase domain-containing protein 18-like
High	HiC_scaffold_17	51533757	A	T	0	0	0	0	0.5	Odocoileus_hemionus_HiC.fasta016814	splice_donor_variant&intron_variant	USP10	Ubiquitin carboxyl-terminal hydrolase 10
High	HiC_scaffold_12	43516184	C	G	0	0	0	0	0.428571	Odocoileus_hemionus_HiC.fasta012874	stop_gained	GINS1	DNA replication complex GINS protein
High	HiC_scaffold_17	51541914	C	A	0	0	0	0	0.428571	Odocoileus_hemionus_HiC.fasta016814	splice_acceptor_variant&intron_variant	USP10	Ubiquitin carboxyl-terminal hydrolase 10
High	HiC_scaffold_5	69533952	T	A	0	0	0	0	0.0714286	Odocoileus_hemionus_HiC.fasta007391	splice_donor_variant&intron_variant	ARHGAP11A	Rho GTPase activating protein 11A
Moderate	HiC_scaffold_1	7850544	T	C	1	1	1	1	0.928571	Odocoileus_hemionus_HiC.fasta001515	missense_variant	PPOX	protoporphyrinogen oxidase
Moderate	HiC_scaffold_1	7890642	A	C	1	1	1	1	0.928571	Odocoileus_hemionus_HiC.fasta001520	missense_variant	NIT1	Nitrilase
Moderate	HiC_scaffold_1	17740434	A	G	1	1	1	1	0.928571	Odocoileus_hemionus_HiC.fasta001813	missense_variant	TCHHL1	Trichohyalin-like protein 1
Moderate	HiC_scaffold_1	18813730	T	C	1	1	1	1	0.928571	Odocoileus_hemionus_HiC.fasta001855	missense_variant	ANXA9	annexin A9
Moderate	HiC_scaffold_1	19881128	A	G	1	1	1	1	0.928571	Odocoileus_hemionus_HiC.fasta001907	missense_variant	EEF1A1	Elongation factor
Moderate	HiC_scaffold_1	20789362	A	G	1	1	1	1	0.928571	Odocoileus_hemionus_HiC.fasta001935	missense_variant	BCL9	B-cell CLL lymphoma 9
Moderate	HiC_scaffold_1	22113840	A	C	1	1	1	1	0.928571	Odocoileus_hemionus_HiC.fasta001953	missense_variant	ADAM30	Disintegrin and metalloproteinase domain-containing protein 30-like
Moderate	HiC_scaffold_1	25205061	A	G	1	1	1	1	0.928571	Odocoileus_hemionus_HiC.fasta001980	missense_variant	IGSF3	Immunoglobulin superfamily member 3
Moderate	HiC_scaffold_1	32736672	G	A	1	1	1	1	0.928571	Odocoileus_hemionus_HiC.fasta002118	missense_variant		ribosomal protein
Moderate	HiC_scaffold_1	41504640	T	C	1	1	1	1	0.928571	Odocoileus_hemionus_HiC.fasta002181	missense_variant	PLPPR4	Lipid phosphate phosphatase-related protein type 4-like
Moderate	HiC_scaffold_1	51125678	G	C	1	1	1	1	0.928571	Odocoileus_hemionus_HiC.fasta002258	missense_variant	GBP2	Guanylate binding protein 2
Moderate	HiC_scaffold_1	87597835	T	G	1	1	1	1	0.928571	Odocoileus_hemionus_HiC.fasta002521	missense_variant	SCP2	Alkyl sulfatase C-terminal
Moderate	HiC_scaffold_1	88242230	G	A	1	1	1	1	0.928571	Odocoileus_hemionus_HiC.fasta002531	missense_variant	ZCCHC11	terminal uridylyltransferase
Moderate	HiC_scaffold_1	92574104	C	G	1	1	1	1	0.928571	Odocoileus_hemionus_HiC.fasta002572	missense_variant	TRABD2B	Metalloprotease TIKI2
Moderate	HiC_scaffold_1	103768603	T	A	1	1	1	1	0.928571	Odocoileus_hemionus_HiC.fasta002801	missense_variant	COL8A2	Collagen type VIII alpha 2
Moderate	HiC_scaffold_1	103782199	T	C	1	1	1	1	0.928571	Odocoileus_hemionus_HiC.fasta002803	missense_variant	TEKT2	tektin 2
Moderate	HiC_scaffold_1	111476133	A	G	1	1	1	1	0.928571	Odocoileus_hemionus_HiC.fasta002907	missense_variant	KLHL30	Kelch-like protein 30
Moderate	HiC_scaffold_1	113823498	T	A	1	1	1	1	0.928571	Odocoileus_hemionus_HiC.fasta002945	missense_variant	CROCC2	Ciliary rootlet coiled-coil, rootletin family member 2
Moderate	HiC_scaffold_2	1498616	T	C	1	1	1	1	0.928571	Odocoileus_hemionus_HiC.fasta002989	missense_variant	NOM1	Nucleolar MIF4G domain-containing protein 1
Moderate	HiC_scaffold_2	6876570	A	G	1	1	1	1	0.928571	Odocoileus_hemionus_HiC.fasta003067	missense_variant	LRRC61	Leucine-rich repeat-containing protein 61
Moderate	HiC_scaffold_2	15045557	A	G	1	1	1	1	0.928571	Odocoileus_hemionus_HiC.fasta003173	missense_variant	DENND2A	DENN domain-containing protein 2A
Moderate	HiC_scaffold_2	19909596	C	T	1	1	1	1	0.928571	Odocoileus_hemionus_HiC.fasta003224	missense_variant	CALD1	caldesmon
Moderate	HiC_scaffold_2	57002444	A	T	1	1	1	1	0.928571	Odocoileus_hemionus_HiC.fasta003557	missense_variant	THAP5	THAP domain-containing protein
Moderate	HiC_scaffold_2	107571965	C	G	1	1	1	1	0.928571	Odocoileus_hemionus_HiC.fasta003928	missense_variant	C7orf72	protein C7orf72 homolog
Moderate	HiC_scaffold_3	45365717	A	G	1	1	1	1	0.928571	Odocoileus_hemionus_HiC.fasta004209	missense_variant&splice_region_variant	CCDC69	Coiled-coil domain-containing protein 69
Moderate	HiC_scaffold_3	56724366	A	G	1	1	1	1	0.928571	Odocoileus_hemionus_HiC.fasta004370	missense_variant	TMEM173	Facilitator of innate immune signaling that acts as a sensor of cytosolic DNA from bacteria and viruses and promotes the production of type I interferon (IFN-alpha and IFN-beta). Innate immune response is triggered in response to non-CpG double- stranded DNA from viruses and bacteria delivered to the cytoplasm. Acts by recognizing and binding cyclic di-GMP (c-di-GMP), a second messenger produced …
Moderate	HiC_scaffold_3	86430157	A	G	1	1	1	1	0.928571	Odocoileus_hemionus_HiC.fasta004861	missense_variant	MPND	MPN domain-containing protein
Moderate	HiC_scaffold_3	93598630	A	G	1	1	1	1	0.928571	Odocoileus_hemionus_HiC.fasta005130	missense_variant	TRMT1	tRNA (guanine(26)-N(2))-dimethyltransferase
Moderate	HiC_scaffold_3	98782912	C	G	1	1	1	1	0.928571	Odocoileus_hemionus_HiC.fasta005259	missense_variant	ANKLE1	Ankyrin repeat and LEM
Moderate	HiC_scaffold_4	42964489	T	C	1	1	1	1	0.928571	Odocoileus_hemionus_HiC.fasta005861	missense_variant	RANBP2	E3 SUMO-protein ligase
Moderate	HiC_scaffold_4	88296041	C	T	1	1	1	1	0.928571	Odocoileus_hemionus_HiC.fasta006290	missense_variant	GLT6D1	N-acetyllactosaminide alpha-1,3-galactosyltransferase-like
Moderate	HiC_scaffold_4	97008917	T	C	1	1	1	1	0.928571	Odocoileus_hemionus_HiC.fasta006467	missense_variant	LAMC3	Laminin subunit gamma-3
Moderate	HiC_scaffold_5	16292588	T	C	1	1	1	1	0.928571	Odocoileus_hemionus_HiC.fasta006769	missense_variant	YLPM1	YLP motif-containing protein 1
Moderate	HiC_scaffold_5	19739842	A	G	1	1	1	1	0.928571	Odocoileus_hemionus_HiC.fasta006813	missense_variant	MAP3K9	JUN kinase kinase kinase activity
Moderate	HiC_scaffold_5	44414834	A	G	1	1	1	1	0.928571	Odocoileus_hemionus_HiC.fasta007105	missense_variant	WDR72	enamel mineralization
Moderate	HiC_scaffold_5	57468376	C	T	1	1	1	1	0.928571	Odocoileus_hemionus_HiC.fasta007252	missense_variant	KLHDC1	Kelch domain-containing protein 1
Moderate	HiC_scaffold_5	64455185	T	C	1	1	1	1	0.928571	Odocoileus_hemionus_HiC.fasta007362	missense_variant	KIF11	Belongs to the TRAFAC class myosin-kinesin ATPase superfamily. Kinesin family
Moderate	HiC_scaffold_6	5461996	C	A	1	1	1	1	0.928571	Odocoileus_hemionus_HiC.fasta007918	missense_variant	AADACL2	arylacetamide deacetylase-like
Moderate	HiC_scaffold_6	12234739	T	C	1	1	1	1	0.928571	Odocoileus_hemionus_HiC.fasta007966	missense_variant	RARRES1	Retinoic acid receptor responder
Moderate	HiC_scaffold_6	51268576	A	G	1	1	1	1	0.928571	Odocoileus_hemionus_HiC.fasta008321	missense_variant	DTX3L	E3 ubiquitin-protein ligase DTX3L
Moderate	HiC_scaffold_6	52062886	T	G	1	1	1	1	0.928571	Odocoileus_hemionus_HiC.fasta008338	missense_variant	GOLGB1	Golgin B1
Moderate	HiC_scaffold_6	85754360	A	G	1	1	1	1	0.928571	Odocoileus_hemionus_HiC.fasta008608	missense_variant	RSPH1	Radial spoke head 1 homolog
Moderate	HiC_scaffold_6	87349407	A	G	1	1	1	1	0.928571	Odocoileus_hemionus_HiC.fasta008636	missense_variant	TRPM2	Transient receptor potential cation channel, subfamily M, member 2
Moderate	HiC_scaffold_6	88824724	A	G	1	1	1	1	0.928571	Odocoileus_hemionus_HiC.fasta008658	missense_variant	MCM3AP	Minichromosome maintenance complex component 3 associated protein
Moderate	HiC_scaffold_6	89203513	A	G	1	1	1	1	0.928571	Odocoileus_hemionus_HiC.fasta008665	missense_variant	PRMT2	Protein arginine N-methyltransferase
Moderate	HiC_scaffold_6	94964917	C	A	1	1	1	1	0.928571	Odocoileus_hemionus_HiC.fasta008697	missense_variant	EFHB	family, member B
Moderate	HiC_scaffold_7	3935069	G	C	1	1	1	1	0.928571	Odocoileus_hemionus_HiC.fasta008731	missense_variant	HEATR1	HEAT repeat-containing protein
Moderate	HiC_scaffold_7	10873588	A	C	1	1	1	1	0.928571	Odocoileus_hemionus_HiC.fasta008796	missense_variant	ABCB10	ATP-binding cassette, sub-family B (MDR TAP), member 10
Moderate	HiC_scaffold_7	25096139	T	C	1	1	1	1	0.928571	Odocoileus_hemionus_HiC.fasta008912	missense_variant	PRF1	Perforin 1 (pore forming protein)
Moderate	HiC_scaffold_7	62371204	T	C	1	1	1	1	0.928571	Odocoileus_hemionus_HiC.fasta009311	missense_variant	PKD2L1	Polycystin 2 like 1, transient receptor potential cation channel
Moderate	HiC_scaffold_7	72022512	A	G	1	1	1	1	0.928571	Odocoileus_hemionus_HiC.fasta009424	missense_variant	ADRA2A	alpha-2A adrenergic
Moderate	HiC_scaffold_8	45955649	A	C	1	1	1	1	0.928571	Odocoileus_hemionus_HiC.fasta009835	missense_variant	ZMYM2	Zinc finger MYM-type protein 2
Moderate	HiC_scaffold_9	884180	C	T	1	1	1	1	0.928571	Odocoileus_hemionus_HiC.fasta010132	missense_variant	OOSP2	Zona pellucida-like domain
Moderate	HiC_scaffold_9	44906670	C	T	1	1	1	1	0.928571	Odocoileus_hemionus_HiC.fasta010768	missense_variant	OTOG	Otogelin
Moderate	HiC_scaffold_10	38191734	T	C	1	1	1	1	0.928571	Odocoileus_hemionus_HiC.fasta011421	missense_variant	TNFRSF8	Tumor necrosis factor receptor superfamily member
Moderate	HiC_scaffold_10	38343629	T	G	1	1	1	1	0.928571	Odocoileus_hemionus_HiC.fasta011424	missense_variant	PLOD1	5-dioxygenase 1
Moderate	HiC_scaffold_10	42071508	T	C	1	1	1	1	0.928571	Odocoileus_hemionus_HiC.fasta011488	missense_variant	PER3	Period circadian
Moderate	HiC_scaffold_10	47528238	A	G	1	1	1	1	0.928571	Odocoileus_hemionus_HiC.fasta011573	missense_variant	AURKAIP1	Aurora kinase
Moderate	HiC_scaffold_10	56392123	C	T	1	1	1	1	0.928571	Odocoileus_hemionus_HiC.fasta011682	missense_variant	ABL2	ABL proto-oncogene 2, non-receptor tyrosine kinase
Moderate	HiC_scaffold_11	5776435	A	G	1	1	1	1	0.928571	Odocoileus_hemionus_HiC.fasta011940	missense_variant	CLASP1	Cytoplasmic linker associated protein 1
Moderate	HiC_scaffold_11	49111131	T	C	1	1	1	1	0.928571	Odocoileus_hemionus_HiC.fasta012192	missense_variant	LRP2	lipoprotein receptor-related protein
Moderate	HiC_scaffold_11	67254873	G	A	1	1	1	1	0.928571	Odocoileus_hemionus_HiC.fasta012368	missense_variant	PROC	Protein C (inactivator of coagulation factors Va and VIIIa)
Moderate	HiC_scaffold_12	1208947	A	G	1	1	1	1	0.928571	Odocoileus_hemionus_HiC.fasta012441	missense_variant	PLCB1	1-phosphatidylinositol 4,5-bisphosphate phosphodiesterase beta-1
Moderate	HiC_scaffold_12	3168841	A	T	1	1	1	1	0.928571	Odocoileus_hemionus_HiC.fasta012462	missense_variant	ANKRD26	Ankyrin repeat domain-containing protein 26-like
Moderate	HiC_scaffold_12	16653435	T	C	1	1	1	1	0.928571	Odocoileus_hemionus_HiC.fasta012576	missense_variant	KIAA1217	Sickle tail protein homolog
Moderate	HiC_scaffold_12	23283165	A	G	1	1	1	1	0.928571	Odocoileus_hemionus_HiC.fasta012640	missense_variant	SLC39A12	zinc transporter
Moderate	HiC_scaffold_12	38336102	A	G	1	1	1	1	0.928571	Odocoileus_hemionus_HiC.fasta012808	missense_variant	CHGB	Granin (chromogranin or secretogranin)
Moderate	HiC_scaffold_12	70128426	G	C	1	1	1	1	0.928571	Odocoileus_hemionus_HiC.fasta013357	missense_variant	ZNF217	zinc finger protein 217
Moderate	HiC_scaffold_14	19018059	T	C	1	1	1	1	0.928571	Odocoileus_hemionus_HiC.fasta014368	missense_variant	B3GNT4	UDP-GlcNAc betaGal beta-1,3-N-acetylglucosaminyltransferase 4
Moderate	HiC_scaffold_14	19018229	A	G	1	1	1	1	0.928571	Odocoileus_hemionus_HiC.fasta014368	missense_variant	B3GNT4	UDP-GlcNAc betaGal beta-1,3-N-acetylglucosaminyltransferase 4
Moderate	HiC_scaffold_15	34425256	A	C	1	1	1	1	0.928571	Odocoileus_hemionus_HiC.fasta014909	missense_variant	DAB2	homolog 2
Moderate	HiC_scaffold_16	7165910	C	T	1	1	1	1	0.928571	Odocoileus_hemionus_HiC.fasta015228	missense_variant	NDST3	Bifunctional heparan sulfate N-deacetylase N-sulfotransferase
Moderate	HiC_scaffold_16	34799044	G	A	1	1	1	1	0.928571	Odocoileus_hemionus_HiC.fasta015411	missense_variant	ABCG2	cassette subfamily G
Moderate	HiC_scaffold_16	53628645	A	G	1	1	1	1	0.928571	Odocoileus_hemionus_HiC.fasta015482	missense_variant	PGM2	Phosphoglucomutase/phosphomannomutase, C-terminal domain
Moderate	HiC_scaffold_16	57175852	T	C	1	1	1	1	0.928571	Odocoileus_hemionus_HiC.fasta015526	missense_variant	SLC30A9	zinc transporter
Moderate	HiC_scaffold_17	283073	G	A	1	1	1	1	0.928571	Odocoileus_hemionus_HiC.fasta015586	missense_variant	ZNF274	zinc finger protein 274
Moderate	HiC_scaffold_17	582237	C	T	1	1	1	1	0.928571	Odocoileus_hemionus_HiC.fasta015596	missense_variant	ZNF814	C2H2-type zinc finger
Moderate	HiC_scaffold_17	6885663	T	G	1	1	1	1	0.928571	Odocoileus_hemionus_HiC.fasta015833	missense_variant	IGLON5	IgLON family member 5
Moderate	HiC_scaffold_17	7505449	A	G	1	1	1	1	0.928571	Odocoileus_hemionus_HiC.fasta015859	missense_variant	C19orf81	protein C19orf81 homolog
Moderate	HiC_scaffold_17	14858691	T	C	1	1	1	1	0.928571	Odocoileus_hemionus_HiC.fasta016199	missense_variant
Moderate	HiC_scaffold_17	16801414	G	A	1	1	1	1	0.928571	Odocoileus_hemionus_HiC.fasta016286	missense_variant	RPL26L1	regulation of translation involved in cellular response to UV
Moderate	HiC_scaffold_17	20156914	A	G	1	1	1	1	0.928571	Odocoileus_hemionus_HiC.fasta016402	missense_variant	PEPD	xaa-Pro dipeptidase
Moderate	HiC_scaffold_17	29052629	A	G	1	1	1	1	0.928571	Odocoileus_hemionus_HiC.fasta016571	missense_variant	CMTM3	CKLF-like MARVEL transmembrane domain-containing protein 3
Moderate	HiC_scaffold_17	45606822	A	G	1	1	1	1	0.928571	Odocoileus_hemionus_HiC.fasta016703	missense_variant	N4BP1	NEDD4-binding protein 1
Moderate	HiC_scaffold_17	45947362	A	G	1	1	1	1	0.928571	Odocoileus_hemionus_HiC.fasta016707	missense_variant	ABCC11	cassette sub-family C member 11
Moderate	HiC_scaffold_18	8726998	A	G	1	1	1	1	0.928571	Odocoileus_hemionus_HiC.fasta016979	missense_variant	CUEDC1	CUE domain-containing protein 1
Moderate	HiC_scaffold_18	14657601	A	G	1	1	1	1	0.928571	Odocoileus_hemionus_HiC.fasta017103	missense_variant	GAS2L2	GAS2-like protein 2
Moderate	HiC_scaffold_18	20115011	A	G	1	1	1	1	0.928571	Odocoileus_hemionus_HiC.fasta017213	missense_variant	NEK8	Serine threonine-protein kinase Nek8
Moderate	HiC_scaffold_18	35669087	T	C	1	1	1	1	0.928571	Odocoileus_hemionus_HiC.fasta017639	missense_variant	EPN3	ENTH domain
Moderate	HiC_scaffold_18	49098281	A	G	1	1	1	1	0.928571	Odocoileus_hemionus_HiC.fasta018039	missense_variant	FASN	fatty acid synthase
Moderate	HiC_scaffold_18	49099838	G	A	1	1	1	1	0.928571	Odocoileus_hemionus_HiC.fasta018039	missense_variant	FASN	fatty acid synthase
Moderate	HiC_scaffold_18	49612427	T	C	1	1	1	1	0.928571	Odocoileus_hemionus_HiC.fasta018076	missense_variant	BAHCC1	BAH domain and coiled-coil containing 1
Moderate	HiC_scaffold_18	50804494	A	G	1	1	1	1	0.928571	Odocoileus_hemionus_HiC.fasta018098	missense_variant	TBC1D16	TBC1 domain family, member 16
Moderate	HiC_scaffold_18	51566073	A	C	1	1	1	1	0.928571	Odocoileus_hemionus_HiC.fasta018109	missense_variant	CANT1	nucleotidase 1
Moderate	HiC_scaffold_18	54784015	T	C	1	1	1	1	0.928571	Odocoileus_hemionus_HiC.fasta018226	missense_variant	CD300E	molecule
Moderate	HiC_scaffold_19	22064816	T	G	1	1	1	1	0.928571	Odocoileus_hemionus_HiC.fasta018462	missense_variant	ADAMTS7	ADAM metallopeptidase with thrombospondin type 1 motif, 7
Moderate	HiC_scaffold_19	26383645	C	T	1	1	1	1	0.928571	Odocoileus_hemionus_HiC.fasta018550	missense_variant	CTSG	Belongs to the peptidase S1 family
Moderate	HiC_scaffold_19	45042245	A	G	1	1	1	1	0.928571	Odocoileus_hemionus_HiC.fasta018665	missense_variant	FAM179B	TOG array regulator of axonemal microtubules 1
Moderate	HiC_scaffold_19	45750361	G	A	1	1	1	1	0.928571	Odocoileus_hemionus_HiC.fasta018693	missense_variant	WDR76	WD repeat-containing protein 76
Moderate	HiC_scaffold_19	45750371	C	T	1	1	1	1	0.928571	Odocoileus_hemionus_HiC.fasta018693	missense_variant	WDR76	WD repeat-containing protein 76
Moderate	HiC_scaffold_20	13487281	T	C	1	1	1	1	0.928571	Odocoileus_hemionus_HiC.fasta019053	missense_variant	CSRNP1	nuclear protein 1
Moderate	HiC_scaffold_20	47586653	C	G	1	1	1	1	0.928571	Odocoileus_hemionus_HiC.fasta019342	missense_variant	NEK4	Serine threonine-protein kinase Nek4
Moderate	HiC_scaffold_20	49423225	A	G	1	1	1	1	0.928571	Odocoileus_hemionus_HiC.fasta019397	missense_variant	HYAL1	Hyaluronoglucosaminidase 1
Moderate	HiC_scaffold_20	50341650	G	A	1	1	1	1	0.928571	Odocoileus_hemionus_HiC.fasta019445	missense_variant	NDUFAF3	NADH dehydrogenase ubiquinone 1 alpha subcomplex assembly factor 3
Moderate	HiC_scaffold_20	50765664	G	A	1	1	1	1	0.928571	Odocoileus_hemionus_HiC.fasta019465	missense_variant	ATRIP	ATR interacting protein
Moderate	HiC_scaffold_20	51597376	G	C	1	1	1	1	0.928571	Odocoileus_hemionus_HiC.fasta019484	missense_variant	PTPN23	phosphatase, non-receptor type 23
Moderate	HiC_scaffold_20	53397979	T	A	1	1	1	1	0.928571	Odocoileus_hemionus_HiC.fasta019526	missense_variant
Moderate	HiC_scaffold_20	56330074	A	G	1	1	1	1	0.928571	Odocoileus_hemionus_HiC.fasta019569	missense_variant	ZFYVE20	Rabenosyn, RAB effector
Moderate	HiC_scaffold_21	2347867	T	C	1	1	1	1	0.928571	Odocoileus_hemionus_HiC.fasta019647	missense_variant	COL15A1	Collagen, type XV, alpha 1
Moderate	HiC_scaffold_21	3797356	A	G	1	1	1	1	0.928571	Odocoileus_hemionus_HiC.fasta019669	missense_variant	CCDC180	Coiled-coil domain containing 180
Moderate	HiC_scaffold_21	4450800	C	T	1	1	1	1	0.928571	Odocoileus_hemionus_HiC.fasta019682	missense_variant	FRMPD1	FERM and PDZ
Moderate	HiC_scaffold_21	17212882	A	G	1	1	1	1	0.928571	Odocoileus_hemionus_HiC.fasta019800	missense_variant	TMEM2	Transmembrane protein 2
Moderate	HiC_scaffold_21	25839881	A	G	1	1	1	1	0.928571	Odocoileus_hemionus_HiC.fasta019893	missense_variant	KIAA2026	kiaa2026
Moderate	HiC_scaffold_22	3552271	C	T	1	1	1	1	0.928571	Odocoileus_hemionus_HiC.fasta020150	missense_variant	ZNF407	Zinc finger protein 407
Moderate	HiC_scaffold_22	19735842	A	G	1	1	1	1	0.928571	Odocoileus_hemionus_HiC.fasta020210	missense_variant	HMGN2	nucleosomal DNA binding
Moderate	HiC_scaffold_22	43932401	T	C	1	1	1	1	0.928571	Odocoileus_hemionus_HiC.fasta020420	missense_variant	PIAS2	Protein inhibitor of activated STAT, 2
Moderate	HiC_scaffold_23	27814009	G	A	1	1	1	1	0.928571	Odocoileus_hemionus_HiC.fasta020832	missense_variant	SLCO1B3	Solute carrier organic anion transporter family, member
Moderate	HiC_scaffold_23	33909509	T	G	1	1	1	1	0.928571	Odocoileus_hemionus_HiC.fasta020890	missense_variant	ATF7IP	Activating transcription factor
Moderate	HiC_scaffold_23	39429119	A	G	1	1	1	1	0.928571	Odocoileus_hemionus_HiC.fasta020986	missense_variant	NANOG	homeobox
Moderate	HiC_scaffold_23	45750669	A	G	1	1	1	1	0.928571	Odocoileus_hemionus_HiC.fasta021128	missense_variant	CECR5	Cat eye syndrome critical region protein 5
Moderate	HiC_scaffold_23	53217298	A	G	1	1	1	1	0.928571	Odocoileus_hemionus_HiC.fasta021299	missense_variant	TTC38	tetratricopeptide repeat
Moderate	HiC_scaffold_24	36737192	A	G	1	1	1	1	0.928571	Odocoileus_hemionus_HiC.fasta021592	missense_variant	AIM1	Absent in melanoma 1
Moderate	HiC_scaffold_24	36737241	G	A	1	1	1	1	0.928571	Odocoileus_hemionus_HiC.fasta021592	missense_variant	AIM1	Absent in melanoma 1
Moderate	HiC_scaffold_25	15074061	T	C	1	1	1	1	0.928571	Odocoileus_hemionus_HiC.fasta021826	missense_variant	SMIM15	Small integral membrane protein
Moderate	HiC_scaffold_25	22761127	T	C	1	1	1	1	0.928571	Odocoileus_hemionus_HiC.fasta021884	missense_variant	BARD1	BRCA1-associated RING domain protein
Moderate	HiC_scaffold_25	40693124	A	G	1	1	1	1	0.928571	Odocoileus_hemionus_HiC.fasta022134	missense_variant	SPOCD1	SPOC domain containing 1
Moderate	HiC_scaffold_26	25761692	A	C	1	1	1	1	0.928571	Odocoileus_hemionus_HiC.fasta022623	missense_variant	KRT72	structural molecule activity
Moderate	HiC_scaffold_26	25782675	T	C	1	1	1	1	0.928571	Odocoileus_hemionus_HiC.fasta022624	missense_variant	KRT74	Keratin 74
Moderate	HiC_scaffold_26	27671545	G	A	1	1	1	1	0.928571	Odocoileus_hemionus_HiC.fasta022673	missense_variant
Moderate	HiC_scaffold_26	27890731	T	G	1	1	1	1	0.928571	Odocoileus_hemionus_HiC.fasta022676	missense_variant	FAM186A	Family with sequence similarity 186 member A
Moderate	HiC_scaffold_26	38221949	T	C	1	1	1	1	0.928571	Odocoileus_hemionus_HiC.fasta022808	missense_variant	LRRK2	Leucine-rich repeat serine threonine-protein kinase
Moderate	HiC_scaffold_27	20199948	A	C	1	1	1	1	0.928571	Odocoileus_hemionus_HiC.fasta023143	missense_variant	NRIP1	Nuclear receptor interacting protein 1
Moderate	HiC_scaffold_28	21366580	T	G	1	1	1	1	0.928571	Odocoileus_hemionus_HiC.fasta023538	missense_variant	PGBD1	piggyBac transposable
Moderate	HiC_scaffold_28	24785440	A	G	1	1	1	1	0.928571	Odocoileus_hemionus_HiC.fasta023707	missense_variant		PRY
Moderate	HiC_scaffold_28	39545209	T	C	1	1	1	1	0.928571	Odocoileus_hemionus_HiC.fasta023937	missense_variant	C6orf222	protein C6orf222 homolog
Moderate	HiC_scaffold_28	41803039	T	C	1	1	1	1	0.928571	Odocoileus_hemionus_HiC.fasta023982	missense_variant	LEMD2	LEM domain-containing protein 2
Moderate	HiC_scaffold_28	42200545	A	G	1	1	1	1	0.928571	Odocoileus_hemionus_HiC.fasta023997	missense_variant
Moderate	HiC_scaffold_29	8918823	T	C	1	1	1	1	0.928571	Odocoileus_hemionus_HiC.fasta024377	missense_variant	LGALS12	Lectin, galactoside-binding, soluble, 12
Moderate	HiC_scaffold_29	11242662	G	T	1	1	1	1	0.928571	Odocoileus_hemionus_HiC.fasta024464	missense_variant	Pga5	Belongs to the peptidase A1 family
Moderate	HiC_scaffold_29	12201323	A	G	1	1	1	1	0.928571	Odocoileus_hemionus_HiC.fasta024482	missense_variant	Pga5	Belongs to the peptidase A1 family
Moderate	HiC_scaffold_29	20235206	T	G	1	1	1	1	0.928571	Odocoileus_hemionus_HiC.fasta024583	missense_variant	UEVLD	UEV and lactate malate dehyrogenase domains
Moderate	HiC_scaffold_30	339669	G	T	1	1	1	1	0.928571	Odocoileus_hemionus_HiC.fasta024785	missense_variant	TMEM175	Transmembrane protein 175
Moderate	HiC_scaffold_30	4366100	A	G	1	1	1	1	0.928571	Odocoileus_hemionus_HiC.fasta024851	missense_variant	BLOC1S4	Biogenesis of lysosome-related organelles complex 1 subunit
Moderate	HiC_scaffold_30	17318161	T	C	1	1	1	1	0.928571	Odocoileus_hemionus_HiC.fasta024937	missense_variant	PRDM8	PR domain
Moderate	HiC_scaffold_31	33389683	A	G	1	1	1	1	0.928571	Odocoileus_hemionus_HiC.fasta025484	missense_variant	KIF24	Kinesin-like protein
Moderate	HiC_scaffold_32	14501445	G	T	1	1	1	1	0.928571	Odocoileus_hemionus_HiC.fasta025722	missense_variant	VDAC3	Voltage-dependent anion-selective channel protein
Moderate	HiC_scaffold_32	14745573	C	T	1	1	1	1	0.928571	Odocoileus_hemionus_HiC.fasta025726	missense_variant	CFAP97	Cilia and flagella associated protein 97
Moderate	HiC_scaffold_32	18452993	A	G	1	1	1	1	0.928571	Odocoileus_hemionus_HiC.fasta025758	missense_variant	FGL1	fibrinogen-like
Moderate	HiC_scaffold_32	23199340	T	C	1	1	1	1	0.928571	Odocoileus_hemionus_HiC.fasta025784	missense_variant	PRAG1	PEAK1 related kinase activating pseudokinase 1
Moderate	HiC_scaffold_33	6226075	A	G	1	1	1	1	0.928571	Odocoileus_hemionus_HiC.fasta026073	missense_variant	ZAN	Zonadhesin
Moderate	HiC_scaffold_33	7489039	T	C	1	1	1	1	0.928571	Odocoileus_hemionus_HiC.fasta026102	missense_variant	ALKBH4	AlkB homolog 4
Moderate	HiC_scaffold_33	16751977	C	A	1	1	1	1	0.928571	Odocoileus_hemionus_HiC.fasta026313	missense_variant	GTF3C1	General transcription factor IIIC, polypeptide 1, alpha 220kDa
Moderate	HiC_scaffold_33	18942689	T	C	1	1	1	1	0.928571	Odocoileus_hemionus_HiC.fasta026326	missense_variant	LCMT1	leucine carboxyl methyltransferase 1
Moderate	HiC_scaffold_33	19062951	A	G	1	1	1	1	0.928571	Odocoileus_hemionus_HiC.fasta026330	missense_variant	SLC5A11	solute carrier family 5
Moderate	HiC_scaffold_33	20665067	T	C	1	1	1	1	0.928571	Odocoileus_hemionus_HiC.fasta026351	missense_variant	SCNN1G	Amiloride-sensitive sodium channel
Moderate	HiC_scaffold_33	39165036	A	G	1	1	1	1	0.928571	Odocoileus_hemionus_HiC.fasta026622	missense_variant	PKD1	Polycystin 1, transient receptor potential channel interacting
Moderate	HiC_scaffold_34	7706337	T	C	1	1	1	1	0.928571	Odocoileus_hemionus_HiC.fasta026779	missense_variant	PNLDC1	poly(A)-specific ribonuclease PARN-like domain-containing protein 1
Moderate	HiC_scaffold_34	15761747	G	A	1	1	1	1	0.928571	Odocoileus_hemionus_HiC.fasta026856	missense_variant
Moderate	HiC_scaffold_4	10534012	G	A	1	1	1	1	0.857143	Odocoileus_hemionus_HiC.fasta005570	missense_variant	RTKN	Rhotekin
Moderate	HiC_scaffold_12	63437711	T	C	1	1	1	1	0.857143	Odocoileus_hemionus_HiC.fasta013255	missense_variant	col6a6	serine-type endopeptidase inhibitor activity
Moderate	HiC_scaffold_17	4065395	A	G	1	1	1	1	0.857143	Odocoileus_hemionus_HiC.fasta015735	missense_variant	AU018091	Cationic amino acid transporter 3-like
Moderate	HiC_scaffold_17	28207790	T	C	1	1	1	1	0.857143	Odocoileus_hemionus_HiC.fasta016523	missense_variant	ACD	ACD, shelterin complex subunit and telomerase recruitment factor
Moderate	HiC_scaffold_33	19178260	A	G	1	1	1	1	0.857143	Odocoileus_hemionus_HiC.fasta026331	missense_variant	TNRC6A	Trinucleotide repeat containing 6A
Moderate	HiC_scaffold_5	48177344	A	G	1	1	1	1	0.5	Odocoileus_hemionus_HiC.fasta007142	missense_variant	POLR2M	RNA polymerase II
Moderate	HiC_scaffold_29	11673274	T	C	1	1	1	1	0.5	Odocoileus_hemionus_HiC.fasta024471	missense_variant	Pga5	Belongs to the peptidase A1 family
Moderate	HiC_scaffold_1	14710275	G	A	1	1	1	0.928571	1	Odocoileus_hemionus_HiC.fasta001710	missense_variant	SLC50A1	Solute carrier family 50
Moderate	HiC_scaffold_1	99646602	A	G	1	1	1	0.928571	1	Odocoileus_hemionus_HiC.fasta002724	missense_variant	RIMS3	Regulating synaptic membrane exocytosis
Moderate	HiC_scaffold_1	109952539	T	C	1	1	1	0.928571	1	Odocoileus_hemionus_HiC.fasta002889	missense_variant	IQCA1	IQ and AAA domain-containing protein 1
Moderate	HiC_scaffold_2	5104569	T	C	1	1	1	0.928571	1	Odocoileus_hemionus_HiC.fasta003011	missense_variant	KMT2C	Histone-lysine N-methyltransferase
Moderate	HiC_scaffold_2	85863419	A	G	1	1	1	0.928571	1	Odocoileus_hemionus_HiC.fasta003770	missense_variant	MACC1	in colon cancer
Moderate	HiC_scaffold_3	13150992	G	A	1	1	1	0.928571	1	Odocoileus_hemionus_HiC.fasta003997	missense_variant	OAS3	2'-5'-oligoadenylate synthetase 1, domain 2, C-terminus
Moderate	HiC_scaffold_3	97656229	A	G	1	1	1	0.928571	1	Odocoileus_hemionus_HiC.fasta005225	missense_variant	OR2Z1	Olfactory receptor
Moderate	HiC_scaffold_5	17328892	T	C	1	1	1	0.928571	1	Odocoileus_hemionus_HiC.fasta006797	missense_variant	HEATR4	HEAT repeat containing 4
Moderate	HiC_scaffold_5	21795047	T	C	1	1	1	0.928571	1	Odocoileus_hemionus_HiC.fasta006842	missense_variant
Moderate	HiC_scaffold_5	56613045	A	G	1	1	1	0.928571	1	Odocoileus_hemionus_HiC.fasta007236	missense_variant	NIN	Ninein (GSK3B interacting protein)
Moderate	HiC_scaffold_5	84926879	G	A	1	1	1	0.928571	1	Odocoileus_hemionus_HiC.fasta007745	missense_variant	MTFMT	methionyl-tRNA formyltransferase
Moderate	HiC_scaffold_6	9454603	C	T	1	1	1	0.928571	1	Odocoileus_hemionus_HiC.fasta007946	missense_variant	C3orf33	Chromosome 3 open reading frame 33
Moderate	HiC_scaffold_6	35946898	T	G	1	1	1	0.928571	1	Odocoileus_hemionus_HiC.fasta008126	missense_variant	ALG3	dol-P-Man Man(5)GlcNAc(2)-PP-Dol alpha-1,3-mannosyltransferase
Moderate	HiC_scaffold_6	35951644	T	G	1	1	1	0.928571	1	Odocoileus_hemionus_HiC.fasta008126	missense_variant	ALG3	dol-P-Man Man(5)GlcNAc(2)-PP-Dol alpha-1,3-mannosyltransferase
Moderate	HiC_scaffold_6	45353896	G	C	1	1	1	0.928571	1	Odocoileus_hemionus_HiC.fasta008224	missense_variant	ATP13A3	cation-transporting ATPase 13A3
Moderate	HiC_scaffold_7	62375094	G	A	1	1	1	0.928571	1	Odocoileus_hemionus_HiC.fasta009311	missense_variant	PKD2L1	Polycystin 2 like 1, transient receptor potential cation channel
Moderate	HiC_scaffold_8	161755	C	T	1	1	1	0.928571	1	Odocoileus_hemionus_HiC.fasta009613	missense_variant		KIAA1430 homologue
Moderate	HiC_scaffold_16	38149618	G	C	1	1	1	0.928571	1	Odocoileus_hemionus_HiC.fasta015431	missense_variant	PACRGL	PACRG-like protein isoform
Moderate	HiC_scaffold_17	9298373	G	C	1	1	1	0.928571	1	Odocoileus_hemionus_HiC.fasta015971	missense_variant	C19orf68	protein C19orf68 homolog
Moderate	HiC_scaffold_17	14283565	C	T	1	1	1	0.928571	1	Odocoileus_hemionus_HiC.fasta016178	missense_variant	SHKBP1	SH3KBP1 binding protein 1
Moderate	HiC_scaffold_17	14430331	A	G	1	1	1	0.928571	1	Odocoileus_hemionus_HiC.fasta016184	missense_variant	HIPK4	kinase 4
Moderate	HiC_scaffold_18	49462634	G	C	1	1	1	0.928571	1	Odocoileus_hemionus_HiC.fasta018069	missense_variant	OXLD1	Oxidoreductase-like domain-containing protein 1
Moderate	HiC_scaffold_18	51503148	A	G	1	1	1	0.928571	1	Odocoileus_hemionus_HiC.fasta018106	missense_variant	ENGASE	endo-beta-N-acetylglucosaminidase
Moderate	HiC_scaffold_18	51503161	T	C	1	1	1	0.928571	1	Odocoileus_hemionus_HiC.fasta018106	missense_variant	ENGASE	endo-beta-N-acetylglucosaminidase
Moderate	HiC_scaffold_19	4317888	T	C	1	1	1	0.928571	1	Odocoileus_hemionus_HiC.fasta018315	missense_variant	LRRK1	Leucine-rich repeat serine threonine-protein kinase
Moderate	HiC_scaffold_20	12511017	C	G	1	1	1	0.928571	1	Odocoileus_hemionus_HiC.fasta019022	missense_variant	PLCD1	Phospholipase C, delta 1
Moderate	HiC_scaffold_20	48552491	T	C	1	1	1	0.928571	1	Odocoileus_hemionus_HiC.fasta019378	missense_variant	GRM2	Nine Cysteines Domain of family 3 GPCR
Moderate	HiC_scaffold_20	49790452	C	G	1	1	1	0.928571	1	Odocoileus_hemionus_HiC.fasta019416	missense_variant	TRAIP	TRAF-interacting protein
Moderate	HiC_scaffold_21	51978451	A	G	1	1	1	0.928571	1	Odocoileus_hemionus_HiC.fasta020079	missense_variant	NEIL2	Endonuclease 8-like 2
Moderate	HiC_scaffold_22	30492477	C	G	1	1	1	0.928571	1	Odocoileus_hemionus_HiC.fasta020272	missense_variant	CABYR	Regulatory subunit of type II PKA R-subunit
Moderate	HiC_scaffold_22	38894973	A	G	1	1	1	0.928571	1	Odocoileus_hemionus_HiC.fasta020348	missense_variant	MTCL1	Microtubule crosslinking factor 1
Moderate	HiC_scaffold_25	27307685	T	C	1	1	1	0.928571	1	Odocoileus_hemionus_HiC.fasta021975	missense_variant	SLC4A3	Solute carrier family 4 (anion exchanger), member 3
Moderate	HiC_scaffold_25	44578428	G	A	1	1	1	0.928571	1	Odocoileus_hemionus_HiC.fasta022197	missense_variant	SYTL1	Synaptotagmin-like protein 1 isoform
Moderate	HiC_scaffold_26	52363519	T	C	1	1	1	0.928571	1	Odocoileus_hemionus_HiC.fasta022951	missense_variant	LRP1	lipoprotein receptor-related protein 1
Moderate	HiC_scaffold_28	23314192	A	G	1	1	1	0.928571	1	Odocoileus_hemionus_HiC.fasta023615	missense_variant	VARS2	valyl-tRNA synthetase 2, mitochondrial
Moderate	HiC_scaffold_28	42370615	A	G	1	1	1	0.928571	1	Odocoileus_hemionus_HiC.fasta024013	missense_variant	HLA DOA	HLA class II histocompatibility antigen, DO alpha chain-like
Moderate	HiC_scaffold_29	215186	G	A	1	1	1	0.928571	1	Odocoileus_hemionus_HiC.fasta024086	missense_variant	PKP3	Plakophilin 3
Moderate	HiC_scaffold_29	4605303	A	G	1	1	1	0.928571	1	Odocoileus_hemionus_HiC.fasta024184	missense_variant	MRGPRF	Mas-related G-protein coupled receptor member F
Moderate	HiC_scaffold_31	33703320	G	C	1	1	1	0.928571	1	Odocoileus_hemionus_HiC.fasta025488	missense_variant	UBAP2	Ubiquitin-associated protein 2 isoform
Moderate	HiC_scaffold_33	39520869	T	C	1	1	1	0.928571	1	Odocoileus_hemionus_HiC.fasta026650	missense_variant	CRAMP1L	Cramped chromatin regulator homolog 1
Moderate	HiC_scaffold_1	17440481	T	G	1	1	0.983333	1	1	Odocoileus_hemionus_HiC.fasta001806	missense_variant	FLG2	filaggrin-2
Moderate	HiC_scaffold_2	5120787	A	G	1	1	0.983333	1	1	Odocoileus_hemionus_HiC.fasta003011	missense_variant	KMT2C	Histone-lysine N-methyltransferase
Moderate	HiC_scaffold_4	96688226	G	C	1	1	0.983333	1	1	Odocoileus_hemionus_HiC.fasta006461	missense_variant	PRDM12	PR domain zinc finger protein 12
Moderate	HiC_scaffold_6	52064991	G	A	1	1	0.983333	1	1	Odocoileus_hemionus_HiC.fasta008338	missense_variant	GOLGB1	Golgin B1
Moderate	HiC_scaffold_13	7793281	C	T	1	1	0.983333	1	1	Odocoileus_hemionus_HiC.fasta013420	missense_variant	NBN	Component of the MRE11-RAD50-NBN (MRN complex) which plays a critical role in the cellular response to DNA damage and the maintenance of chromosome integrity. The complex is involved in double-strand break (DSB) repair, DNA recombination, maintenance of telomere integrity, cell cycle checkpoint control and meiosis
Moderate	HiC_scaffold_14	27504130	T	C	1	1	0.983333	1	1	Odocoileus_hemionus_HiC.fasta014472	missense_variant	GOLGA3	Golgin subfamily A member 3
Moderate	HiC_scaffold_16	54479700	T	C	1	1	0.983333	1	1	Odocoileus_hemionus_HiC.fasta015492	missense_variant	TLR10	toll-like receptor 10
Moderate	HiC_scaffold_18	25066202	A	G	1	1	0.983333	1	1	Odocoileus_hemionus_HiC.fasta017351	missense_variant		-
Moderate	HiC_scaffold_18	43922502	A	G	1	1	0.983333	1	1	Odocoileus_hemionus_HiC.fasta017937	missense_variant	PLEKHM1	pleckstrin homology
Moderate	HiC_scaffold_19	49879727	G	A	1	1	0.983333	1	1	Odocoileus_hemionus_HiC.fasta018755	missense_variant	DICER1	dicer 1, ribonuclease
Moderate	HiC_scaffold_20	11714709	T	G	1	1	0.983333	1	1	Odocoileus_hemionus_HiC.fasta019011	missense_variant	TRANK1	Tetratricopeptide repeat and ankyrin repeat containing 1
Moderate	HiC_scaffold_20	13475404	G	A	1	1	0.983333	1	1	Odocoileus_hemionus_HiC.fasta019052	missense_variant	TTC21A	tetratricopeptide repeat
Moderate	HiC_scaffold_21	13068528	G	A	1	1	0.983333	1	1	Odocoileus_hemionus_HiC.fasta019772	missense_variant	PCSK5	Proprotein convertase subtilisin kexin type 5
Moderate	HiC_scaffold_22	46466839	G	A	1	1	0.983333	1	1	Odocoileus_hemionus_HiC.fasta020441	missense_variant	LIPG	endothelial
Moderate	HiC_scaffold_23	1471132	A	G	1	1	0.983333	1	1	Odocoileus_hemionus_HiC.fasta020564	missense_variant	NEDD1	Neural precursor cell expressed, developmentally down-regulated 1
Moderate	HiC_scaffold_31	16469305	T	C	1	1	0.983333	1	1	Odocoileus_hemionus_HiC.fasta025307	missense_variant	TMEM38B	Trimeric intracellular cation channel type
Moderate	HiC_scaffold_31	33308919	T	C	1	1	0.983333	1	1	Odocoileus_hemionus_HiC.fasta025482	missense_variant
Moderate	HiC_scaffold_5	42674620	T	C	1	1	0.966667	1	1	Odocoileus_hemionus_HiC.fasta007085	missense_variant	LEO1	Paf1 RNA polymerase II complex component
Moderate	HiC_scaffold_22	216885	G	C	1	1	0.966667	1	1	Odocoileus_hemionus_HiC.fasta020128	missense_variant		Belongs to the D-isomer specific 2-hydroxyacid dehydrogenase family
Moderate	HiC_scaffold_3	83167465	C	T	1	1	0.966667	0.928571	1	Odocoileus_hemionus_HiC.fasta004758	missense_variant	RAPGEF6	Rap guanine nucleotide exchange factor
Moderate	HiC_scaffold_7	51093492	A	G	1	0.954545	1	1	1	Odocoileus_hemionus_HiC.fasta009142	missense_variant	PAPSS2	3'-phosphoadenosine 5'-phosphosulfate synthase 2
Moderate	HiC_scaffold_9	35251887	G	C	1	0.954545	1	1	1	Odocoileus_hemionus_HiC.fasta010651	missense_variant&splice_region_variant	OVCH2	Belongs to the peptidase S1 family
Moderate	HiC_scaffold_24	51637642	A	G	1	0.954545	1	1	1	Odocoileus_hemionus_HiC.fasta021653	missense_variant	MAP3K7	Mitogen-activated protein kinase kinase kinase
Moderate	HiC_scaffold_33	139374	T	C	1	0.954545	1	1	1	Odocoileus_hemionus_HiC.fasta025908	missense_variant	PPA1	Inorganic
Moderate	HiC_scaffold_20	32567644	A	C	1	0.954545	1	1	1	Odocoileus_hemionus_HiC.fasta019222	missense_variant	TMF1	TATA element modulatory factor
Moderate	HiC_scaffold_24	448378	A	G	1	0.954545	0.983333	1	0.714286	Odocoileus_hemionus_HiC.fasta021358	missense_variant	PHF3	PHD finger protein
Moderate	HiC_scaffold_6	52131796	A	T	1	0.954545	0.933333	1	1	Odocoileus_hemionus_HiC.fasta008339	missense_variant	HCLS1	hematopoietic cell-specific Lyn substrate 1
Moderate	HiC_scaffold_7	57077367	C	T	1	0.863636	0.983333	1	1	Odocoileus_hemionus_HiC.fasta009217	missense_variant	NOC3L	Nucleolar complex protein 3 homolog
Moderate	HiC_scaffold_1	104391988	A	G	0.984375	1	1	1	1	Odocoileus_hemionus_HiC.fasta002823	missense_variant	ZMYM4	Zinc finger MYM-type
Moderate	HiC_scaffold_3	19169227	G	C	0.984375	1	1	1	1	Odocoileus_hemionus_HiC.fasta004040	missense_variant	GPR98	maintenance of animal organ identity
Moderate	HiC_scaffold_3	54478223	C	T	0.984375	1	1	1	1	Odocoileus_hemionus_HiC.fasta004304	missense_variant	GNPDA1	glucosamine catabolic process
Moderate	HiC_scaffold_9	4553072	G	A	0.984375	1	1	1	1	Odocoileus_hemionus_HiC.fasta010230	missense_variant		Olfactory receptor
Moderate	HiC_scaffold_17	57706820	A	G	0.984375	1	1	1	1	Odocoileus_hemionus_HiC.fasta016873	missense_variant	ADAMTS18	A disintegrin and metalloproteinase with thrombospondin motifs
Moderate	HiC_scaffold_18	51645467	G	C	0.984375	1	1	1	1	Odocoileus_hemionus_HiC.fasta018111	missense_variant	KIAA1731NL	N-terminal like
Moderate	HiC_scaffold_26	28542245	T	A	0.984375	1	1	1	1	Odocoileus_hemionus_HiC.fasta022693	missense_variant	FAM186B	Family with sequence similarity 186, member B
Moderate	HiC_scaffold_26	33358267	G	T	0.984375	1	1	1	1	Odocoileus_hemionus_HiC.fasta022776	missense_variant	LTBP4	calcium ion binding
Moderate	HiC_scaffold_26	52930915	G	A	0.984375	1	1	1	1	Odocoileus_hemionus_HiC.fasta022973	missense_variant	BAZ2A	Bromodomain adjacent to zinc finger domain
Moderate	HiC_scaffold_26	52932018	G	C	0.984375	1	1	1	1	Odocoileus_hemionus_HiC.fasta022973	missense_variant	BAZ2A	Bromodomain adjacent to zinc finger domain
Moderate	HiC_scaffold_27	20199315	A	G	0.984375	1	1	1	1	Odocoileus_hemionus_HiC.fasta023143	missense_variant	NRIP1	Nuclear receptor interacting protein 1
Moderate	HiC_scaffold_33	15716547	C	T	0.984375	1	1	1	1	Odocoileus_hemionus_HiC.fasta026293	missense_variant	APOBR	Apolipoprotein B receptor
Moderate	HiC_scaffold_1	30149290	A	C	0.984375	1	1	1	1	Odocoileus_hemionus_HiC.fasta002048	missense_variant	ADORA3	Adenosine A3 receptor
Moderate	HiC_scaffold_1	114424473	A	G	0.984375	1	1	1	1	Odocoileus_hemionus_HiC.fasta002967	missense_variant	NEU4	BNR repeat-like domain
Moderate	HiC_scaffold_2	51304316	T	C	0.984375	1	1	1	1	Odocoileus_hemionus_HiC.fasta003507	missense_variant	INMT	substituted 1 base at 1 genomic stop codon
Moderate	HiC_scaffold_2	68774488	C	T	0.984375	1	1	1	1	Odocoileus_hemionus_HiC.fasta003638	missense_variant	CDHR3	cadherin-related family member
Moderate	HiC_scaffold_3	56594834	C	A	0.984375	1	1	1	1	Odocoileus_hemionus_HiC.fasta004364	missense_variant
Moderate	HiC_scaffold_3	89354547	G	A	0.984375	1	1	1	1	Odocoileus_hemionus_HiC.fasta004963	missense_variant	LRRC8E	Leucine rich repeat containing 8 family member E
Moderate	HiC_scaffold_3	90359593	A	G	0.984375	1	1	1	1	Odocoileus_hemionus_HiC.fasta005011	missense_variant	C19orf80	regulation of lipoprotein metabolic process
Moderate	HiC_scaffold_3	90502374	G	C	0.984375	1	1	1	1	Odocoileus_hemionus_HiC.fasta005015	missense_variant	SMARCA4	Snf2-ATP coupling, chromatin remodelling complex
Moderate	HiC_scaffold_4	859678	A	G	0.984375	1	1	1	1	Odocoileus_hemionus_HiC.fasta005421	missense_variant	ZC3H8	Zinc finger CCCH domain-containing protein 8
Moderate	HiC_scaffold_4	20874948	T	A	0.984375	1	1	1	1	Odocoileus_hemionus_HiC.fasta005689	missense_variant	DHX57	DExH-box helicase 57
Moderate	HiC_scaffold_4	46326881	G	A	0.984375	1	1	1	1	Odocoileus_hemionus_HiC.fasta005925	missense_variant	CD8B	T-cell surface glycoprotein CD8 beta chain
Moderate	HiC_scaffold_4	99449995	C	G	0.984375	1	1	1	1	Odocoileus_hemionus_HiC.fasta006519	missense_variant	GPSM1	modulator 1
Moderate	HiC_scaffold_4	102139918	G	A	0.984375	1	1	1	1	Odocoileus_hemionus_HiC.fasta006620	missense_variant	MRPL41	ribosomal protein L41
Moderate	HiC_scaffold_5	97843	T	C	0.984375	1	1	1	1	Odocoileus_hemionus_HiC.fasta006630	missense_variant	TRIM69	Tripartite motif containing 69
Moderate	HiC_scaffold_5	14285933	A	G	0.984375	1	1	1	1	Odocoileus_hemionus_HiC.fasta006732	missense_variant	ANGEL1	Angel homolog 1
Moderate	HiC_scaffold_6	51881190	C	T	0.984375	1	1	1	1	Odocoileus_hemionus_HiC.fasta008335	missense_variant	SLC15A2	solute carrier family 15
Moderate	HiC_scaffold_6	60287389	T	C	0.984375	1	1	1	1	Odocoileus_hemionus_HiC.fasta008405	missense_variant	C3orf17	Nucleolus and neural progenitor protein
Moderate	HiC_scaffold_8	47622977	T	A	0.984375	1	1	1	1	Odocoileus_hemionus_HiC.fasta009854	missense_variant	TNFRSF19	Tumor necrosis factor receptor superfamily member
Moderate	HiC_scaffold_8	53189720	A	G	0.984375	1	1	1	1	Odocoileus_hemionus_HiC.fasta009921	missense_variant	BRCA2	BRCA2, DNA repair associated
Moderate	HiC_scaffold_8	53796959	C	T	0.984375	1	1	1	1	Odocoileus_hemionus_HiC.fasta009932	missense_variant	STARD13	lipid transfer
Moderate	HiC_scaffold_9	2685889	G	A	0.984375	1	1	1	1	Odocoileus_hemionus_HiC.fasta010186	missense_variant	PRG3	proteoglycan
Moderate	HiC_scaffold_9	2685891	T	C	0.984375	1	1	1	1	Odocoileus_hemionus_HiC.fasta010186	missense_variant	PRG3	proteoglycan
Moderate	HiC_scaffold_9	72806470	C	T	0.984375	1	1	1	1	Odocoileus_hemionus_HiC.fasta011050	missense_variant	DYNC2H1	Cytoplasmic dynein 2 heavy chain
Moderate	HiC_scaffold_10	34508845	A	G	0.984375	1	1	1	1	Odocoileus_hemionus_HiC.fasta011385	missense_variant	METTL11B	Methyltransferase like 11B
Moderate	HiC_scaffold_10	38128216	T	C	0.984375	1	1	1	1	Odocoileus_hemionus_HiC.fasta011420	missense_variant	TNFRSF1B	Tumor necrosis factor receptor superfamily member
Moderate	HiC_scaffold_10	38369261	A	C	0.984375	1	1	1	1	Odocoileus_hemionus_HiC.fasta011424	missense_variant	PLOD1	5-dioxygenase 1
Moderate	HiC_scaffold_10	50167666	T	C	0.984375	1	1	1	1	Odocoileus_hemionus_HiC.fasta011620	missense_variant	PRDM2	PR domain zinc finger protein 2
Moderate	HiC_scaffold_10	50167675	A	G	0.984375	1	1	1	1	Odocoileus_hemionus_HiC.fasta011620	missense_variant	PRDM2	PR domain zinc finger protein 2
Moderate	HiC_scaffold_10	63014217	T	C	0.984375	1	1	1	1	Odocoileus_hemionus_HiC.fasta011755	missense_variant	PRG4	Proteoglycan 4
Moderate	HiC_scaffold_11	7783008	T	C	0.984375	1	1	1	1	Odocoileus_hemionus_HiC.fasta011964	missense_variant	STEAP3	metalloreductase
Moderate	HiC_scaffold_11	39977079	G	A	0.984375	1	1	1	1	Odocoileus_hemionus_HiC.fasta012127	missense_variant	2023-03-07	Membrane associated ring-CH-type finger 7
Moderate	HiC_scaffold_12	29091820	A	T	0.984375	1	1	1	1	Odocoileus_hemionus_HiC.fasta012695	missense_variant	POLR3F	DNA-dependent RNA polymerase catalyzes the transcription of DNA into RNA using the four ribonucleoside triphosphates as substrates. Specific peripheric component of RNA polymerase III which synthesizes small RNAs, such as 5S rRNA and tRNAs
Moderate	HiC_scaffold_12	47062528	T	C	0.984375	1	1	1	1	Odocoileus_hemionus_HiC.fasta012947	missense_variant	ZNF831	Zinc finger protein 831
Moderate	HiC_scaffold_12	66484811	A	G	0.984375	1	1	1	1	Odocoileus_hemionus_HiC.fasta013321	missense_variant	ZNFX1	NFX1-type zinc finger-containing protein 1
Moderate	HiC_scaffold_12	66734627	T	C	0.984375	1	1	1	1	Odocoileus_hemionus_HiC.fasta013326	missense_variant	PTGIS	(prostacyclin) synthase
Moderate	HiC_scaffold_13	17487539	A	G	0.984375	1	1	1	1	Odocoileus_hemionus_HiC.fasta013519	missense_variant	UQCRB	component of the ubiquinol-cytochrome c reductase complex (complex III or cytochrome b-c1 complex), which is part of the mitochondrial respiratory chain
Moderate	HiC_scaffold_13	71772052	A	G	0.984375	1	1	1	1	Odocoileus_hemionus_HiC.fasta013965	missense_variant	RECQL4	ATP-dependent DNA helicase Q4
Moderate	HiC_scaffold_14	12293149	C	G	0.984375	1	1	1	1	Odocoileus_hemionus_HiC.fasta014277	missense_variant	TBX3	T-box transcription factor TBX3
Moderate	HiC_scaffold_15	29826347	G	A	0.984375	1	1	1	1	Odocoileus_hemionus_HiC.fasta014865	missense_variant	RXFP3	family peptide receptor 3
Moderate	HiC_scaffold_15	34425349	T	C	0.984375	1	1	1	1	Odocoileus_hemionus_HiC.fasta014909	missense_variant	DAB2	homolog 2
Moderate	HiC_scaffold_15	53448251	A	G	0.984375	1	1	1	1	Odocoileus_hemionus_HiC.fasta015044	missense_variant	NLN	neurolysin
Moderate	HiC_scaffold_15	62907742	C	G	0.984375	1	1	1	1	Odocoileus_hemionus_HiC.fasta015136	missense_variant	EFCAB9	EF-hand calcium binding domain 9
Moderate	HiC_scaffold_17	1051872	C	T	0.984375	1	1	1	1	Odocoileus_hemionus_HiC.fasta015614	missense_variant	ZNF599	zinc finger protein
Moderate	HiC_scaffold_17	14914898	C	G	0.984375	1	1	1	1	Odocoileus_hemionus_HiC.fasta016203	missense_variant	DLL3	Delta like canonical Notch ligand 3
Moderate	HiC_scaffold_17	23021193	G	A	0.984375	1	1	1	1	Odocoileus_hemionus_HiC.fasta016428	missense_variant	URI1	Unconventional prefoldin RPB5 interactor-like
Moderate	HiC_scaffold_18	20112822	A	G	0.984375	1	1	1	1	Odocoileus_hemionus_HiC.fasta017213	missense_variant	NEK8	Serine threonine-protein kinase Nek8
Moderate	HiC_scaffold_18	38183976	C	T	0.984375	1	1	1	1	Odocoileus_hemionus_HiC.fasta017712	missense_variant	TBKBP1	TANK-binding kinase 1-binding protein 1
Moderate	HiC_scaffold_18	56737503	T	G	0.984375	1	1	1	1	Odocoileus_hemionus_HiC.fasta018253	missense_variant	SOX9	SRY (sex determining region Y)-box 9
Moderate	HiC_scaffold_20	49738656	T	G	0.984375	1	1	1	1	Odocoileus_hemionus_HiC.fasta019412	missense_variant	MST1R	Macrophage-stimulating protein receptor
Moderate	HiC_scaffold_20	56335070	C	A	0.984375	1	1	1	1	Odocoileus_hemionus_HiC.fasta019569	missense_variant	ZFYVE20	Rabenosyn, RAB effector
Moderate	HiC_scaffold_21	48917069	C	G	0.984375	1	1	1	1	Odocoileus_hemionus_HiC.fasta020041	missense_variant	NUGGC	Nuclear GTPase, germinal center associated
Moderate	HiC_scaffold_22	3099100	A	G	0.984375	1	1	1	1	Odocoileus_hemionus_HiC.fasta020147	missense_variant	ZADH2	Zinc-binding alcohol dehydrogenase domain-containing protein 2
Moderate	HiC_scaffold_22	19576984	T	C	0.984375	1	1	1	1	Odocoileus_hemionus_HiC.fasta020204	missense_variant	ELP2	Elongator acetyltransferase complex subunit 2
Moderate	HiC_scaffold_22	35111489	A	T	0.984375	1	1	1	1	Odocoileus_hemionus_HiC.fasta020325	missense_variant	MYOM1	Immunoglobulin like
Moderate	HiC_scaffold_23	704663	G	A	0.984375	1	1	1	1	Odocoileus_hemionus_HiC.fasta020557	missense_variant	LTA4H	Leukotriene A4 hydrolase
Moderate	HiC_scaffold_25	35409778	T	C	0.984375	1	1	1	1	Odocoileus_hemionus_HiC.fasta022034	missense_variant	SPHKAP	SPHK1 interactor, AKAP domain containing
Moderate	HiC_scaffold_25	46322997	T	A	0.984375	1	1	1	1	Odocoileus_hemionus_HiC.fasta022257	missense_variant	RSRP1	Arginine and serine rich protein 1
Moderate	HiC_scaffold_26	9711401	C	A	0.984375	1	1	1	1	Odocoileus_hemionus_HiC.fasta022467	missense_variant	PTPRQ	Protein tyrosine phosphatase, receptor type Q
Moderate	HiC_scaffold_26	34389220	C	T	0.984375	1	1	1	1	Odocoileus_hemionus_HiC.fasta022781	missense_variant	TMEM117	transmembrane protein 117
Moderate	HiC_scaffold_26	52120661	G	C	0.984375	1	1	1	1	Odocoileus_hemionus_HiC.fasta022944	missense_variant	INHBC	Inhibin, beta C
Moderate	HiC_scaffold_27	38473194	C	T	0.984375	1	1	1	1	Odocoileus_hemionus_HiC.fasta023206	missense_variant	MINA	Bifunctional lysine-specific demethylase and histidyl-hydroxylase
Moderate	HiC_scaffold_28	36745833	C	G	0.984375	1	1	1	1	Odocoileus_hemionus_HiC.fasta023888	missense_variant	KCNK16	channel subfamily K member 16
Moderate	HiC_scaffold_28	42210583	A	G	0.984375	1	1	1	1	Odocoileus_hemionus_HiC.fasta024000	missense_variant	ZBTB22	zinc finger and BTB
Moderate	HiC_scaffold_29	9351100	A	G	0.984375	1	1	1	1	Odocoileus_hemionus_HiC.fasta024392	missense_variant	SLC22A10	solute carrier family 22, member
Moderate	HiC_scaffold_29	10186725	C	T	0.984375	1	1	1	1	Odocoileus_hemionus_HiC.fasta024435	missense_variant	BEST1	Bestrophin-1 isoform X1
Moderate	HiC_scaffold_30	2284005	T	G	0.984375	1	1	1	1	Odocoileus_hemionus_HiC.fasta024826	missense_variant	LRPAP1	protein associated protein 1
Moderate	HiC_scaffold_32	18572942	G	T	0.984375	1	1	1	1	Odocoileus_hemionus_HiC.fasta025760	missense_variant	MTUS1	tumor suppressor 1
Moderate	HiC_scaffold_33	21304197	T	C	0.984375	1	1	1	1	Odocoileus_hemionus_HiC.fasta026357	missense_variant	OTOA	Otoancorin
Moderate	HiC_scaffold_33	26720488	C	T	0.984375	1	1	1	1	Odocoileus_hemionus_HiC.fasta026429	missense_variant	ABCC6	ATP binding cassette subfamily C member
Moderate	HiC_scaffold_33	39009881	G	A	0.984375	1	1	1	1	Odocoileus_hemionus_HiC.fasta026610	missense_variant	ABCA3	ATP-binding cassette sub-family A
Moderate	HiC_scaffold_31	988057	G	A	0.984375	1	1	1	0.928571	Odocoileus_hemionus_HiC.fasta025167	missense_variant	MYT1L	Myelin transcription factor
Moderate	HiC_scaffold_28	41854977	A	G	0.984375	1	1	0.928571	1	Odocoileus_hemionus_HiC.fasta023983	missense_variant	IP6K3	Inositol hexakisphosphate kinase 3
Moderate	HiC_scaffold_28	41854981	G	A	0.984375	1	1	0.928571	1	Odocoileus_hemionus_HiC.fasta023983	missense_variant	IP6K3	Inositol hexakisphosphate kinase 3
Moderate	HiC_scaffold_1	10012656	T	C	0.984375	1	0.983333	1	1	Odocoileus_hemionus_HiC.fasta001582	missense_variant	ACKR1	Atypical chemokine receptor 1 (Duffy blood group)
Moderate	HiC_scaffold_20	53374672	T	G	0.984375	1	0.983333	1	1	Odocoileus_hemionus_HiC.fasta019525	missense_variant	CDCP1	CUB domain-containing protein 1
Moderate	HiC_scaffold_5	72692931	C	T	0.984375	1	0.966667	1	1	Odocoileus_hemionus_HiC.fasta007454	missense_variant	TEP1	Telomerase protein component 1
Moderate	HiC_scaffold_30	23236906	T	C	0.984375	1	0.966667	1	0.928571	Odocoileus_hemionus_HiC.fasta025002	missense_variant	AFM	serum albumin
Moderate	HiC_scaffold_22	40398898	T	A	0.984375	1	0.95	1	1	Odocoileus_hemionus_HiC.fasta020369	missense_variant	CIDEA	Cell death-inducing DFFA-like effector a
Moderate	HiC_scaffold_22	40656102	T	C	0.984375	1	0.95	1	1	Odocoileus_hemionus_HiC.fasta020380	missense_variant	CEP76	Centrosomal protein
Moderate	HiC_scaffold_20	17061065	A	C	0.984375	1	0.916667	1	1	Odocoileus_hemionus_HiC.fasta019104	missense_variant	TOPAZ1	Testis- and ovary-specific PAZ domain-containing protein
Moderate	HiC_scaffold_1	73311391	G	C	0.984375	0.954545	1	1	1	Odocoileus_hemionus_HiC.fasta002402	missense_variant	C1orf141	protein C1orf141 homolog
Moderate	HiC_scaffold_9	1500155	A	G	0.984375	0.954545	1	1	1	Odocoileus_hemionus_HiC.fasta010148	missense_variant	CNTF	Ciliary neurotrophic factor
Moderate	HiC_scaffold_12	54387988	G	T	0.984375	0.954545	0.983333	1	1	Odocoileus_hemionus_HiC.fasta013125	missense_variant	SPAG4	antigen 4
Moderate	HiC_scaffold_5	64626405	G	A	0.984375	0.954545	0.966667	1	1	Odocoileus_hemionus_HiC.fasta007363	missense_variant	FSIP1	Fibrous sheath interacting protein 1
Moderate	HiC_scaffold_7	8364386	G	C	0.96875	1	1	1	1	Odocoileus_hemionus_HiC.fasta008768	missense_variant	DISC1	Disrupted in schizophrenia 1
Moderate	HiC_scaffold_8	45606626	T	C	0.96875	1	1	1	1	Odocoileus_hemionus_HiC.fasta009828	missense_variant	CENPJ	Centromere protein J
Moderate	HiC_scaffold_19	24702218	A	G	0.96875	1	1	1	1	Odocoileus_hemionus_HiC.fasta018502	missense_variant	CSPG4	chondroitin sulfate proteoglycan 4
Moderate	HiC_scaffold_7	78720095	C	T	0.96875	1	1	1	1	Odocoileus_hemionus_HiC.fasta009471	missense_variant	FAM204A	Family with sequence similarity 204, member A
Moderate	HiC_scaffold_17	51970624	T	C	0.96875	1	1	1	1	Odocoileus_hemionus_HiC.fasta016823	missense_variant	ADAD2	Adenosine deaminase domain-containing protein 2
Moderate	HiC_scaffold_28	30263596	C	T	0.96875	1	1	1	1	Odocoileus_hemionus_HiC.fasta023777	missense_variant	SLC25A27	Solute carrier family 25, member 27
Moderate	HiC_scaffold_29	19962514	C	G	0.96875	1	1	1	1	Odocoileus_hemionus_HiC.fasta024573	missense_variant	SAA4	Major acute phase reactant. Apolipoprotein of the HDL complex
Moderate	HiC_scaffold_1	14654134	A	G	0.96875	1	1	1	1	Odocoileus_hemionus_HiC.fasta001703	missense_variant	GBA	Glucosylceramidase
Moderate	HiC_scaffold_4	94247635	T	C	0.96875	1	1	1	1	Odocoileus_hemionus_HiC.fasta006386	missense_variant	TOR2A	Torsin family 2, member A
Moderate	HiC_scaffold_10	37736275	A	C	0.96875	1	1	1	1	Odocoileus_hemionus_HiC.fasta011413	missense_variant
Moderate	HiC_scaffold_11	66476824	A	G	0.96875	1	1	1	1	Odocoileus_hemionus_HiC.fasta012357	missense_variant	LDHA	dehydrogenase A
Moderate	HiC_scaffold_20	56912588	T	C	0.96875	1	1	1	1	Odocoileus_hemionus_HiC.fasta019577	missense_variant	SLC6A6	Sodium- and chloride-dependent taurine transporter
Moderate	HiC_scaffold_30	2265745	T	C	0.96875	1	1	1	1	Odocoileus_hemionus_HiC.fasta024825	missense_variant	DOK7	Protein Dok-7 isoform
Moderate	HiC_scaffold_21	5802366	A	G	0.96875	1	1	1	0.928571	Odocoileus_hemionus_HiC.fasta019697	missense_variant	CCIN	BTB And C-terminal Kelch
Moderate	HiC_scaffold_33	22438925	T	A	0.96875	0.954545	1	1	1	Odocoileus_hemionus_HiC.fasta026381	missense_variant	CRYM	Ketimine reductase
Moderate	HiC_scaffold_5	63640565	T	C	0.96875	0.909091	0.633333	0.428571	0.928571	Odocoileus_hemionus_HiC.fasta007339	missense_variant	CASC5	Kinetochore scaffold 1
Moderate	HiC_scaffold_25	44582973	G	A	0.953125	1	1	1	1	Odocoileus_hemionus_HiC.fasta022197	missense_variant	SYTL1	Synaptotagmin-like protein 1 isoform
Moderate	HiC_scaffold_20	29991423	A	G	0.953125	1	1	1	1	Odocoileus_hemionus_HiC.fasta019207	missense_variant	PROK2	Prokineticin-2
Moderate	HiC_scaffold_6	22477774	T	G	0.953125	1	1	1	1	Odocoileus_hemionus_HiC.fasta008027	missense_variant	SAMD7	sterile alpha motif
Moderate	HiC_scaffold_14	49714816	A	C	0.953125	1	1	1	1	Odocoileus_hemionus_HiC.fasta014578	missense_variant	PCDH18	Cadherin-like
Moderate	HiC_scaffold_2	103137306	C	A	0.953125	1	1	1	1	Odocoileus_hemionus_HiC.fasta003889	missense_variant	HEPACAM2	HEPACAM family member 2
Moderate	HiC_scaffold_24	34098379	T	C	0.953125	1	0.95	1	1	Odocoileus_hemionus_HiC.fasta021558	missense_variant	ZBTB24	zinc finger and BTB
Moderate	HiC_scaffold_17	893699	A	G	0.953125	0.818182	0.983333	1	1	Odocoileus_hemionus_HiC.fasta015606	missense_variant	VN1R1	vomeronasal type-1 receptor
Moderate	HiC_scaffold_7	82574945	G	C	0.953125	0.590909	0.883333	1	0.928571	Odocoileus_hemionus_HiC.fasta009514	missense_variant	DMBT1	Scavenger receptor Cys-rich
Moderate	HiC_scaffold_1	16994595	G	T	0.9375	1	1	1	1	Odocoileus_hemionus_HiC.fasta001793	missense_variant	IVL	Involucrin
Moderate	HiC_scaffold_7	29168255	C	T	0.9375	1	1	1	1	Odocoileus_hemionus_HiC.fasta008985	missense_variant	DUSP13	dual- specificity
Moderate	HiC_scaffold_17	15850692	G	A	0.9375	1	1	1	1	Odocoileus_hemionus_HiC.fasta016250	missense_variant	FAM98C	Family with sequence similarity 98, member C
Moderate	HiC_scaffold_18	35670116	T	C	0.9375	1	1	1	0.928571	Odocoileus_hemionus_HiC.fasta017639	missense_variant	EPN3	ENTH domain
Moderate	HiC_scaffold_11	32244839	T	C	0.9375	0.954545	0.983333	1	0.928571	Odocoileus_hemionus_HiC.fasta012080	missense_variant	NMI	N-myc and STAT interactor
Moderate	HiC_scaffold_22	3099173	T	C	0.9375	0.954545	0.966667	1	1	Odocoileus_hemionus_HiC.fasta020147	missense_variant	ZADH2	Zinc-binding alcohol dehydrogenase domain-containing protein 2
Moderate	HiC_scaffold_3	99049233	T	G	0.9375	0.818182	0.9	1	1	Odocoileus_hemionus_HiC.fasta005273	missense_variant	FAM129C	Family with sequence similarity 129, member C
Moderate	HiC_scaffold_17	14184865	A	G	0.9375	0.772727	0.7	0.428571	0.714286	Odocoileus_hemionus_HiC.fasta016175	missense_variant	ADCK4	aarF domain-containing protein kinase 4 isoform X1
Moderate	HiC_scaffold_4	10259865	A	T	0.921875	1	1	1	1	Odocoileus_hemionus_HiC.fasta005552	missense_variant	RPL35A	ribosomal protein
Moderate	HiC_scaffold_31	2335590	T	C	0.921875	1	1	1	1	Odocoileus_hemionus_HiC.fasta025180	missense_variant	CNTRL	Centriolin
Moderate	HiC_scaffold_3	103486869	T	C	0.921875	1	1	1	1	Odocoileus_hemionus_HiC.fasta005398	missense_variant	RASGEF1C	family, member 1C
Moderate	HiC_scaffold_5	88070232	A	G	0.921875	1	1	1	1	Odocoileus_hemionus_HiC.fasta007782	missense_variant	WDR41	WD repeat-containing protein 41
Moderate	HiC_scaffold_8	62364925	C	T	0.921875	1	1	1	1	Odocoileus_hemionus_HiC.fasta010006	missense_variant	SETDB2	Histone-lysine N-methyltransferase SETDB2
Moderate	HiC_scaffold_5	29417784	T	C	0.921875	1	0.983333	1	1	Odocoileus_hemionus_HiC.fasta006926	missense_variant	DHRS7	Dehydrogenase reductase SDR family member 7
Moderate	HiC_scaffold_9	51198519	C	A	0.921875	1	0.983333	1	1	Odocoileus_hemionus_HiC.fasta010868	missense_variant&splice_region_variant
Moderate	HiC_scaffold_3	13232573	A	G	0.921875	1	0.966667	1	1	Odocoileus_hemionus_HiC.fasta003999	missense_variant	LNPEP	aminopeptidase
Moderate	HiC_scaffold_7	9226486	G	A	0.921875	0.954545	0.95	0.928571	1	Odocoileus_hemionus_HiC.fasta008783	missense_variant	C1orf198	protein C1orf198 homolog
Moderate	HiC_scaffold_30	6593592	G	A	0.921875	0.909091	0.883333	0.928571	1	Odocoileus_hemionus_HiC.fasta024874	missense_variant	CC2D2A	Coiled-coil and C2 domain containing 2A
Moderate	HiC_scaffold_2	47308389	T	A	0.921875	0.909091	0.8	1	0.714286	Odocoileus_hemionus_HiC.fasta003462	missense_variant	NFE2L3	Nuclear factor erythroid 2-related factor
Moderate	HiC_scaffold_18	13745202	C	G	0.921875	0.863636	1	1	1	Odocoileus_hemionus_HiC.fasta017071	missense_variant	C17orf78	protein C17orf78 homolog
Moderate	HiC_scaffold_1	45696209	T	G	0.90625	1	1	1	1	Odocoileus_hemionus_HiC.fasta002201	missense_variant	ALG14	ALG14, UDP-N-acetylglucosaminyltransferase subunit
Moderate	HiC_scaffold_10	61549810	G	C	0.90625	1	1	1	1	Odocoileus_hemionus_HiC.fasta011744	missense_variant	FAM129A	family with sequence similarity 129, member A
Moderate	HiC_scaffold_9	71912208	T	G	0.90625	1	1	1	1	Odocoileus_hemionus_HiC.fasta011036	missense_variant	BIRC2	Baculoviral IAP
Moderate	HiC_scaffold_26	5437049	T	G	0.90625	1	1	1	1	Odocoileus_hemionus_HiC.fasta022433	missense_variant&splice_region_variant	NAP1L1	Nucleosome assembly protein 1-like
Moderate	HiC_scaffold_2	40470722	G	A	0.90625	0.954545	0.883333	0.928571	1	Odocoileus_hemionus_HiC.fasta003404	missense_variant	NUDCD3	NudC domain containing 3
Moderate	HiC_scaffold_25	15429253	T	C	0.90625	0.909091	0.983333	1	1	Odocoileus_hemionus_HiC.fasta021830	missense_variant	MDH1B	malate dehydrogenase 1B
Moderate	HiC_scaffold_7	39429500	G	T	0.890625	1	1	1	1	Odocoileus_hemionus_HiC.fasta009058	missense_variant	ADIRF	Adipogenesis regulatory factor
Moderate	HiC_scaffold_28	23960387	T	C	0.890625	1	0.883333	1	1	Odocoileus_hemionus_HiC.fasta023672	missense_variant	CFB	complement factor B
Moderate	HiC_scaffold_4	15057255	T	C	0.890625	0.909091	0.916667	0.642857	0.785714	Odocoileus_hemionus_HiC.fasta005637	missense_variant	NLRC4	NLR family, CARD
Moderate	HiC_scaffold_7	77731894	A	G	0.875	0.954545	0.983333	1	1	Odocoileus_hemionus_HiC.fasta009466	missense_variant	SLC18A2	solute carrier family 18
Moderate	HiC_scaffold_1	7855298	T	C	0.875	0.863636	1	1	1	Odocoileus_hemionus_HiC.fasta001516	missense_variant	USP21	Ubiquitin specific peptidase 21
Moderate	HiC_scaffold_23	56325131	C	A	0.875	0.818182	0.933333	1	0.928571	Odocoileus_hemionus_HiC.fasta021333	missense_variant	SBF1	SET binding factor 1
Moderate	HiC_scaffold_21	6230855	T	C	0.859375	1	1	1	1	Odocoileus_hemionus_HiC.fasta019720	missense_variant	CA9	carbonic anhydrase
Moderate	HiC_scaffold_15	14365	G	C	0.859375	1	0.983333	1	1	Odocoileus_hemionus_HiC.fasta014719	missense_variant	LRRC14B	Leucine-rich repeat-containing protein 14B
Moderate	HiC_scaffold_16	54567205	A	G	0.859375	1	0.916667	0.928571	0.785714	Odocoileus_hemionus_HiC.fasta015494	missense_variant	FAM114A1	Family with sequence similarity 114, member A1
Moderate	HiC_scaffold_19	20589060	A	G	0.859375	0.954545	0.883333	0.428571	0.928571	Odocoileus_hemionus_HiC.fasta018446	missense_variant	TARSL2	threonine--tRNA ligase 2, cytoplasmic
Moderate	HiC_scaffold_4	94628232	A	G	0.859375	0.909091	1	1	1	Odocoileus_hemionus_HiC.fasta006404	missense_variant	CIZ1	Zinc finger protein
Moderate	HiC_scaffold_12	29135542	A	G	0.859375	0.909091	0.9	0.857143	0.857143	Odocoileus_hemionus_HiC.fasta012697	missense_variant	SEC23B	Sec23 homolog B, coat complex II component
Moderate	HiC_scaffold_23	7465412	A	C	0.859375	0.863636	0.916667	0.785714	1	Odocoileus_hemionus_HiC.fasta020616	missense_variant
Moderate	HiC_scaffold_17	18574202	G	T	0.859375	0.727273	1	1	1	Odocoileus_hemionus_HiC.fasta016374	missense_variant	ZNF181	Zinc finger protein
Moderate	HiC_scaffold_29	43936131	C	T	0.84375	0.909091	0.983333	1	1	Odocoileus_hemionus_HiC.fasta024767	missense_variant	KIAA1731	Centrosomal protein
Moderate	HiC_scaffold_5	86529233	T	G	0.84375	0.909091	0.916667	1	0.857143	Odocoileus_hemionus_HiC.fasta007765	missense_variant	JMY	Junction mediating and regulatory protein, p53 cofactor
Moderate	HiC_scaffold_29	30195202	A	G	0.84375	0.681818	0.766667	0.142857	0.571429	Odocoileus_hemionus_HiC.fasta024666	missense_variant	FAF2	Fas associated factor family member 2
Moderate	HiC_scaffold_5	46402554	C	T	0.828125	0.954545	1	1	0.857143	Odocoileus_hemionus_HiC.fasta007126	missense_variant	NEDD4	Neural precursor cell expressed, developmentally down-regulated 4, E3 ubiquitin protein ligase
Moderate	HiC_scaffold_9	49718845	A	G	0.828125	0.954545	0.85	0.857143	1	Odocoileus_hemionus_HiC.fasta010810	missense_variant	USP2	Ubiquitin carboxyl-terminal hydrolase 2 isoform
Moderate	HiC_scaffold_6	22384164	A	G	0.8125	0.772727	0.766667	0.214286	0.785714	Odocoileus_hemionus_HiC.fasta008025	missense_variant	LRRIQ4	repeats and IQ motif containing 4
Moderate	HiC_scaffold_10	63138887	C	T	0.796875	1	1	0.857143	0.714286	Odocoileus_hemionus_HiC.fasta011758	missense_variant	PDC	phosducin
Moderate	HiC_scaffold_5	33906583	G	A	0.796875	0.909091	1	1	1	Odocoileus_hemionus_HiC.fasta006976	missense_variant	DLGAP5	Disks large-associated protein 5
Moderate	HiC_scaffold_29	43916650	G	A	0.796875	0.909091	0.933333	1	1	Odocoileus_hemionus_HiC.fasta024767	missense_variant	KIAA1731	Centrosomal protein
Moderate	HiC_scaffold_20	12921162	A	G	0.796875	0.863636	0.866667	0.928571	0.714286	Odocoileus_hemionus_HiC.fasta019035	missense_variant	EXOG	Nuclease EXOG, mitochondrial
Moderate	HiC_scaffold_1	32422927	G	C	0.796875	0.772727	0.716667	0.857143	0.785714	Odocoileus_hemionus_HiC.fasta002105	missense_variant	CELSR2	Cadherin EGF LAG seven-pass G-type receptor 2
Moderate	HiC_scaffold_26	29452605	A	G	0.78125	1	1	1	1	Odocoileus_hemionus_HiC.fasta022729	missense_variant	LALBA	Regulatory subunit of lactose synthase, changes the substrate specificity of galactosyltransferase in the mammary gland making glucose a good acceptor substrate for this enzyme. This enables LS to synthesize lactose, the major carbohydrate component of milk. In other tissues, galactosyltransferase transfers galactose onto the N-acetylglucosamine of the oligosaccharide chains in glycoproteins
Moderate	HiC_scaffold_1	14626044	A	G	0.78125	0.909091	0.966667	0.928571	1	Odocoileus_hemionus_HiC.fasta001701	missense_variant	CLK2	kinase 2
Moderate	HiC_scaffold_7	24953603	T	C	0.78125	0.909091	0.916667	0.928571	1	Odocoileus_hemionus_HiC.fasta008910	missense_variant	NODAL	Nodal growth differentiation factor
Moderate	HiC_scaffold_15	64571821	A	G	0.78125	0.863636	0.95	1	1	Odocoileus_hemionus_HiC.fasta015153	missense_variant
Moderate	HiC_scaffold_20	50600496	A	G	0.78125	0.772727	0.666667	0.428571	0.857143	Odocoileus_hemionus_HiC.fasta019454	missense_variant	CELSR3	Cadherin, EGF LAG seven-pass G-type receptor 3
Moderate	HiC_scaffold_16	52305702	C	T	0.765625	1	1	1	1	Odocoileus_hemionus_HiC.fasta015473	missense_variant	DTHD1	Death domain-containing protein 1
Moderate	HiC_scaffold_17	2343939	T	C	0.765625	0.954545	1	1	0.928571	Odocoileus_hemionus_HiC.fasta015658	missense_variant	TARM1	activating receptor on myeloid cells
Moderate	HiC_scaffold_30	14218932	G	A	0.765625	0.818182	0.783333	0.928571	1	Odocoileus_hemionus_HiC.fasta024905	missense_variant	HELQ	Helicase, POLQ-like
Moderate	HiC_scaffold_3	94190043	C	G	0.765625	0.636364	0.716667	0.5	0.785714	Odocoileus_hemionus_HiC.fasta005137	missense_variant	MRI1	methylthioribose-1-phosphate isomerase
Moderate	HiC_scaffold_29	35697397	G	A	0.75	0.5	0.783333	0.857143	0.5	Odocoileus_hemionus_HiC.fasta024694	missense_variant	SYTL2	Synaptotagmin-like protein 2
Moderate	HiC_scaffold_14	37898753	T	C	0.734375	0.863636	0.95	1	0.857143	Odocoileus_hemionus_HiC.fasta014537	missense_variant	ANKRD50	ankyrin repeat
Moderate	HiC_scaffold_9	72467168	C	T	0.703125	1	1	1	0.928571	Odocoileus_hemionus_HiC.fasta011044	missense_variant	MMP12	Matrix metallopeptidase 12
Moderate	HiC_scaffold_9	72469456	T	G	0.703125	1	1	1	0.928571	Odocoileus_hemionus_HiC.fasta011044	missense_variant	MMP12	Matrix metallopeptidase 12
Moderate	HiC_scaffold_18	27636450	G	C	0.703125	0.909091	0.983333	1	0.928571	Odocoileus_hemionus_HiC.fasta017482	missense_variant	SLC25A35	solute carrier family 25, member 35
Moderate	HiC_scaffold_31	17831124	G	A	0.6875	0.454545	0.316667	0.285714	0.5	Odocoileus_hemionus_HiC.fasta025325	missense_variant	Toporsl	E3 ubiquitin-protein ligase Topors-like
Moderate	HiC_scaffold_18	9469514	G	C	0.671875	0.818182	0.8	0.571429	1	Odocoileus_hemionus_HiC.fasta016997	missense_variant	BZRAP1	associated protein 1
Moderate	HiC_scaffold_22	30491690	A	C	0.65625	0.727273	0.4	0.357143	0.5	Odocoileus_hemionus_HiC.fasta020272	missense_variant	CABYR	Regulatory subunit of type II PKA R-subunit
Moderate	HiC_scaffold_25	21543975	C	G	0.640625	0.454545	0.416667	0.785714	0.571429	Odocoileus_hemionus_HiC.fasta021881	missense_variant	SPAG16	Sperm associated antigen 16
Moderate	HiC_scaffold_25	21543988	A	T	0.640625	0.454545	0.416667	0.785714	0.571429	Odocoileus_hemionus_HiC.fasta021881	missense_variant	SPAG16	Sperm associated antigen 16
Moderate	HiC_scaffold_17	18061343	G	A	0.609375	0.636364	0.933333	0.785714	1	Odocoileus_hemionus_HiC.fasta016353	missense_variant	CD22	CD22 molecule
Moderate	HiC_scaffold_25	38366882	C	G	0.609375	0.363636	0.05	0	0.142857	Odocoileus_hemionus_HiC.fasta022064	missense_variant
Moderate	HiC_scaffold_12	56907931	C	T	0.59375	0.272727	0.0166667	0	0.214286	Odocoileus_hemionus_HiC.fasta013173	missense_variant	RALGAPB	Ral GTPase-activating protein subunit
Moderate	HiC_scaffold_2	66638722	G	A	0.578125	0.772727	0.766667	0.857143	0.928571	Odocoileus_hemionus_HiC.fasta003611	missense_variant	NRCAM	Neuronal cell adhesion molecule
Moderate	HiC_scaffold_3	104031647	T	C	0.5625	0.727273	0.966667	0.571429	1	Odocoileus_hemionus_HiC.fasta005408	missense_variant	FLT4	Vascular endothelial growth factor receptor
Moderate	HiC_scaffold_1	9075175	G	A	0.5625	0.363636	0.416667	0.285714	0.357143	Odocoileus_hemionus_HiC.fasta001555	missense_variant	IGSF8	Immunoglobulin superfamily member 8
Moderate	HiC_scaffold_19	3909953	A	G	0.546875	0.818182	0.866667	0.857143	1	Odocoileus_hemionus_HiC.fasta018310	missense_variant	POP7	Ribonuclease P protein subunit
Moderate	HiC_scaffold_18	29029744	T	C	0.546875	0.590909	0.4	0.357143	0.357143	Odocoileus_hemionus_HiC.fasta017511	missense_variant	MYH13	Myosin, heavy chain 13
Moderate	HiC_scaffold_7	62001790	A	G	0.53125	0.545455	0.65	0.928571	0.714286	Odocoileus_hemionus_HiC.fasta009301	missense_variant	ABCC2	cassette subfamily C
Moderate	HiC_scaffold_1	50940938	G	A	0.5	0.5	0.5	0.5	1	Odocoileus_hemionus_HiC.fasta002256	missense_variant	GBP6	Guanylate-binding protein 6-like
Moderate	HiC_scaffold_7	33715879	C	G	0.5	0.5	0.5	0.5	1	Odocoileus_hemionus_HiC.fasta009018	missense_variant	SFTPD	Contributes to the lung's defense against inhaled microorganisms, organic antigens and toxins. Interacts with compounds such as bacterial lipopolysaccharides, oligosaccharides and fatty acids and modulates leukocyte action in immune response. May participate in the extracellular reorganization or turnover of pulmonary surfactant. Binds strongly maltose residues and to a lesser extent other alpha-…
Moderate	HiC_scaffold_7	57398325	G	A	0.5	0.5	0.5	0.5	1	Odocoileus_hemionus_HiC.fasta009223	missense_variant	CYP2C18	aromatase activity
Moderate	HiC_scaffold_1	18546584	A	C	0.5	0.5	0.5	0.5	0.642857	Odocoileus_hemionus_HiC.fasta001835	missense_variant	PI4KB	Phosphatidylinositol 4-kinase
Moderate	HiC_scaffold_7	57592561	T	C	0.5	0.5	0.5	0.5	0.571429	Odocoileus_hemionus_HiC.fasta009226	missense_variant	CYP2C18	aromatase activity
Moderate	HiC_scaffold_8	63371372	T	C	0.5	0.5	0.5	0.5	0.571429	Odocoileus_hemionus_HiC.fasta010020	missense_variant	PSMA4	subunit alpha
Moderate	HiC_scaffold_8	63371389	T	A	0.5	0.5	0.5	0.5	0.571429	Odocoileus_hemionus_HiC.fasta010020	missense_variant	PSMA4	subunit alpha
Moderate	HiC_scaffold_9	3308361	C	T	0.5	0.5	0.5	0.5	0.571429	Odocoileus_hemionus_HiC.fasta010200	missense_variant	fads2	Fatty acid desaturase 2-like protein FADS2P1-like
Moderate	HiC_scaffold_12	9072647	G	T	0.5	0.5	0.5	0.5	0.571429	Odocoileus_hemionus_HiC.fasta012505	missense_variant	ANKRD26	Ankyrin repeat domain-containing protein 26-like
Moderate	HiC_scaffold_1	12204118	C	T	0.5	0.5	0.5	0.5	0.5	Odocoileus_hemionus_HiC.fasta001631	missense_variant		SLAM family member
Moderate	HiC_scaffold_1	18546704	T	C	0.5	0.5	0.5	0.5	0.5	Odocoileus_hemionus_HiC.fasta001835	missense_variant	PI4KB	Phosphatidylinositol 4-kinase
Moderate	HiC_scaffold_1	46847718	A	G	0.5	0.5	0.5	0.5	0.5	Odocoileus_hemionus_HiC.fasta002210	missense_variant	DNTTIP2	deoxynucleotidyltransferase, terminal, interacting protein 2
Moderate	HiC_scaffold_1	50924577	T	C	0.5	0.5	0.5	0.5	0.5	Odocoileus_hemionus_HiC.fasta002256	missense_variant	GBP6	Guanylate-binding protein 6-like
Moderate	HiC_scaffold_1	51122189	G	C	0.5	0.5	0.5	0.5	0.5	Odocoileus_hemionus_HiC.fasta002258	missense_variant	GBP2	Guanylate binding protein 2
Moderate	HiC_scaffold_1	51122190	G	A	0.5	0.5	0.5	0.5	0.5	Odocoileus_hemionus_HiC.fasta002258	missense_variant	GBP2	Guanylate binding protein 2
Moderate	HiC_scaffold_1	51122252	G	A	0.5	0.5	0.5	0.5	0.5	Odocoileus_hemionus_HiC.fasta002258	missense_variant	GBP2	Guanylate binding protein 2
Moderate	HiC_scaffold_1	51122814	T	C	0.5	0.5	0.5	0.5	0.5	Odocoileus_hemionus_HiC.fasta002258	missense_variant	GBP2	Guanylate binding protein 2
Moderate	HiC_scaffold_1	51122898	C	T	0.5	0.5	0.5	0.5	0.5	Odocoileus_hemionus_HiC.fasta002258	missense_variant	GBP2	Guanylate binding protein 2
Moderate	HiC_scaffold_1	51127356	G	A	0.5	0.5	0.5	0.5	0.5	Odocoileus_hemionus_HiC.fasta002258	missense_variant	GBP2	Guanylate binding protein 2
Moderate	HiC_scaffold_1	51130979	G	A	0.5	0.5	0.5	0.5	0.5	Odocoileus_hemionus_HiC.fasta002258	missense_variant	GBP2	Guanylate binding protein 2
Moderate	HiC_scaffold_1	96860306	A	C	0.5	0.5	0.5	0.5	0.5	Odocoileus_hemionus_HiC.fasta002673	missense_variant	ELOVL1	Catalyzes the first and rate-limiting reaction of the four that constitute the long-chain fatty acids elongation cycle. This endoplasmic reticulum-bound enzymatic process, allows the addition of 2 carbons to the chain of long- and very long-chain fatty acids VLCFAs per cycle. Condensing enzyme that exhibits activity toward saturated C18 to C26 acyl-CoA substrates, with the highest activity toward…
Moderate	HiC_scaffold_1	96860411	C	G	0.5	0.5	0.5	0.5	0.5	Odocoileus_hemionus_HiC.fasta002673	missense_variant	ELOVL1	Catalyzes the first and rate-limiting reaction of the four that constitute the long-chain fatty acids elongation cycle. This endoplasmic reticulum-bound enzymatic process, allows the addition of 2 carbons to the chain of long- and very long-chain fatty acids VLCFAs per cycle. Condensing enzyme that exhibits activity toward saturated C18 to C26 acyl-CoA substrates, with the highest activity toward…
Moderate	HiC_scaffold_2	6520269	T	G	0.5	0.5	0.5	0.5	0.5	Odocoileus_hemionus_HiC.fasta003052	missense_variant	GIMAP7	AIG1 family
Moderate	HiC_scaffold_2	6520273	C	A	0.5	0.5	0.5	0.5	0.5	Odocoileus_hemionus_HiC.fasta003052	missense_variant	GIMAP7	AIG1 family
Moderate	HiC_scaffold_2	6520274	T	C	0.5	0.5	0.5	0.5	0.5	Odocoileus_hemionus_HiC.fasta003052	missense_variant	GIMAP7	AIG1 family
Moderate	HiC_scaffold_2	53181270	A	C	0.5	0.5	0.5	0.5	0.5	Odocoileus_hemionus_HiC.fasta003532	missense_variant	BBS9	Bardet-Biedl syndrome 9
Moderate	HiC_scaffold_2	53181302	A	G	0.5	0.5	0.5	0.5	0.5	Odocoileus_hemionus_HiC.fasta003532	missense_variant	BBS9	Bardet-Biedl syndrome 9
Moderate	HiC_scaffold_2	82458779	C	T	0.5	0.5	0.5	0.5	0.5	Odocoileus_hemionus_HiC.fasta003735	missense_variant	SLC25A40	Solute carrier family 25 member
Moderate	HiC_scaffold_2	82460756	C	A	0.5	0.5	0.5	0.5	0.5	Odocoileus_hemionus_HiC.fasta003735	missense_variant	SLC25A40	Solute carrier family 25 member
Moderate	HiC_scaffold_2	82460800	T	C	0.5	0.5	0.5	0.5	0.5	Odocoileus_hemionus_HiC.fasta003735	missense_variant	SLC25A40	Solute carrier family 25 member
Moderate	HiC_scaffold_3	26990724	A	T	0.5	0.5	0.5	0.5	0.5	Odocoileus_hemionus_HiC.fasta004076	missense_variant	SEC11C	Signal peptidase complex catalytic subunit
Moderate	HiC_scaffold_3	90979820	A	C	0.5	0.5	0.5	0.5	0.5	Odocoileus_hemionus_HiC.fasta005035	missense_variant	KEAP1	kelch-like ECH-associated protein 1
Moderate	HiC_scaffold_3	90982587	G	A	0.5	0.5	0.5	0.5	0.5	Odocoileus_hemionus_HiC.fasta005035	missense_variant	KEAP1	kelch-like ECH-associated protein 1
Moderate	HiC_scaffold_4	25063526	G	A	0.5	0.5	0.5	0.5	0.5	Odocoileus_hemionus_HiC.fasta005724	missense_variant	ZFP36L2	Zinc finger protein 36, C3H1 type-like 2
Moderate	HiC_scaffold_4	57873695	A	G	0.5	0.5	0.5	0.5	0.5	Odocoileus_hemionus_HiC.fasta006007	missense_variant	FAM161A	Family with sequence similarity 161 member A
Moderate	HiC_scaffold_4	57874316	C	G	0.5	0.5	0.5	0.5	0.5	Odocoileus_hemionus_HiC.fasta006007	missense_variant	FAM161A	Family with sequence similarity 161 member A
Moderate	HiC_scaffold_4	57874435	A	G	0.5	0.5	0.5	0.5	0.5	Odocoileus_hemionus_HiC.fasta006007	missense_variant	FAM161A	Family with sequence similarity 161 member A
Moderate	HiC_scaffold_4	57918847	G	T	0.5	0.5	0.5	0.5	0.5	Odocoileus_hemionus_HiC.fasta006008	missense_variant	CCT4	positive regulation of telomerase RNA localization to Cajal body
Moderate	HiC_scaffold_4	57939198	T	G	0.5	0.5	0.5	0.5	0.5	Odocoileus_hemionus_HiC.fasta006009	missense_variant	COMMD1	COMM domain-containing protein 1
Moderate	HiC_scaffold_4	57939199	C	A	0.5	0.5	0.5	0.5	0.5	Odocoileus_hemionus_HiC.fasta006009	missense_variant	COMMD1	COMM domain-containing protein 1
Moderate	HiC_scaffold_4	57939235	C	G	0.5	0.5	0.5	0.5	0.5	Odocoileus_hemionus_HiC.fasta006009	missense_variant	COMMD1	COMM domain-containing protein 1
Moderate	HiC_scaffold_4	97311138	T	G	0.5	0.5	0.5	0.5	0.5	Odocoileus_hemionus_HiC.fasta006474	missense_variant	PRRC2B	coiled-coil 2B
Moderate	HiC_scaffold_5	42748659	G	T	0.5	0.5	0.5	0.5	0.5	Odocoileus_hemionus_HiC.fasta007086	missense_variant	MAPK6	mitogen-activated protein kinase
Moderate	HiC_scaffold_5	42749135	G	T	0.5	0.5	0.5	0.5	0.5	Odocoileus_hemionus_HiC.fasta007086	missense_variant	MAPK6	mitogen-activated protein kinase
Moderate	HiC_scaffold_5	74014358	A	C	0.5	0.5	0.5	0.5	0.5	Odocoileus_hemionus_HiC.fasta007516	missense_variant	TRAV14DV4	Immunoglobulin V-Type
Moderate	HiC_scaffold_6	51415155	G	A	0.5	0.5	0.5	0.5	0.5	Odocoileus_hemionus_HiC.fasta008325	missense_variant	FAM162A	Family with sequence similarity 162 member A
Moderate	HiC_scaffold_6	51415212	G	A	0.5	0.5	0.5	0.5	0.5	Odocoileus_hemionus_HiC.fasta008325	missense_variant	FAM162A	Family with sequence similarity 162 member A
Moderate	HiC_scaffold_6	51415219	A	C	0.5	0.5	0.5	0.5	0.5	Odocoileus_hemionus_HiC.fasta008325	missense_variant	FAM162A	Family with sequence similarity 162 member A
Moderate	HiC_scaffold_6	51451166	C	A	0.5	0.5	0.5	0.5	0.5	Odocoileus_hemionus_HiC.fasta008326	missense_variant	CCDC58	Coiled-coil domain-containing protein 58
Moderate	HiC_scaffold_6	51451180	T	C	0.5	0.5	0.5	0.5	0.5	Odocoileus_hemionus_HiC.fasta008326	missense_variant	CCDC58	Coiled-coil domain-containing protein 58
Moderate	HiC_scaffold_6	73934948	T	C	0.5	0.5	0.5	0.5	0.5	Odocoileus_hemionus_HiC.fasta008494	missense_variant	PIK3CB	1-phosphatidylinositol-4-phosphate 3-kinase activity
Moderate	HiC_scaffold_6	73938039	T	C	0.5	0.5	0.5	0.5	0.5	Odocoileus_hemionus_HiC.fasta008494	missense_variant	PIK3CB	1-phosphatidylinositol-4-phosphate 3-kinase activity
Moderate	HiC_scaffold_6	73938046	C	A	0.5	0.5	0.5	0.5	0.5	Odocoileus_hemionus_HiC.fasta008494	missense_variant	PIK3CB	1-phosphatidylinositol-4-phosphate 3-kinase activity
Moderate	HiC_scaffold_6	73976821	T	C	0.5	0.5	0.5	0.5	0.5	Odocoileus_hemionus_HiC.fasta008495	missense_variant
Moderate	HiC_scaffold_6	73976860	G	C	0.5	0.5	0.5	0.5	0.5	Odocoileus_hemionus_HiC.fasta008495	missense_variant
Moderate	HiC_scaffold_6	73976863	C	T	0.5	0.5	0.5	0.5	0.5	Odocoileus_hemionus_HiC.fasta008495	missense_variant
Moderate	HiC_scaffold_6	73976881	T	C	0.5	0.5	0.5	0.5	0.5	Odocoileus_hemionus_HiC.fasta008495	missense_variant
Moderate	HiC_scaffold_7	12042645	A	G	0.5	0.5	0.5	0.5	0.5	Odocoileus_hemionus_HiC.fasta008805	missense_variant	COG2	Conserved oligomeric Golgi complex subunit 2
Moderate	HiC_scaffold_7	12054116	A	G	0.5	0.5	0.5	0.5	0.5	Odocoileus_hemionus_HiC.fasta008805	missense_variant	COG2	Conserved oligomeric Golgi complex subunit 2
Moderate	HiC_scaffold_7	25274833	A	C	0.5	0.5	0.5	0.5	0.5	Odocoileus_hemionus_HiC.fasta008916	missense_variant	CLIC4	Chloride intracellular channel
Moderate	HiC_scaffold_7	25274838	T	G	0.5	0.5	0.5	0.5	0.5	Odocoileus_hemionus_HiC.fasta008916	missense_variant	CLIC4	Chloride intracellular channel
Moderate	HiC_scaffold_7	55488005	C	T	0.5	0.5	0.5	0.5	0.5	Odocoileus_hemionus_HiC.fasta009194	missense_variant	KIF11	Belongs to the TRAFAC class myosin-kinesin ATPase superfamily. Kinesin family
Moderate	HiC_scaffold_7	55488008	C	G	0.5	0.5	0.5	0.5	0.5	Odocoileus_hemionus_HiC.fasta009194	missense_variant	KIF11	Belongs to the TRAFAC class myosin-kinesin ATPase superfamily. Kinesin family
Moderate	HiC_scaffold_7	57579221	A	C	0.5	0.5	0.5	0.5	0.5	Odocoileus_hemionus_HiC.fasta009226	missense_variant	CYP2C18	aromatase activity
Moderate	HiC_scaffold_7	57592527	G	A	0.5	0.5	0.5	0.5	0.5	Odocoileus_hemionus_HiC.fasta009226	missense_variant	CYP2C18	aromatase activity
Moderate	HiC_scaffold_7	57592531	T	C	0.5	0.5	0.5	0.5	0.5	Odocoileus_hemionus_HiC.fasta009226	missense_variant	CYP2C18	aromatase activity
Moderate	HiC_scaffold_8	13902126	T	G	0.5	0.5	0.5	0.5	0.5	Odocoileus_hemionus_HiC.fasta009725	missense_variant	ABCC4	Multidrug resistance-associated protein 4-like
Moderate	HiC_scaffold_8	60060130	A	G	0.5	0.5	0.5	0.5	0.5	Odocoileus_hemionus_HiC.fasta009979	missense_variant	CNN3	negative regulation of ATPase activity
Moderate	HiC_scaffold_8	60060180	A	G	0.5	0.5	0.5	0.5	0.5	Odocoileus_hemionus_HiC.fasta009979	missense_variant	CNN3	negative regulation of ATPase activity
Moderate	HiC_scaffold_8	60060466	A	C	0.5	0.5	0.5	0.5	0.5	Odocoileus_hemionus_HiC.fasta009979	missense_variant	CNN3	negative regulation of ATPase activity
Moderate	HiC_scaffold_8	60060619	A	G	0.5	0.5	0.5	0.5	0.5	Odocoileus_hemionus_HiC.fasta009979	missense_variant	CNN3	negative regulation of ATPase activity
Moderate	HiC_scaffold_8	63371654	C	T	0.5	0.5	0.5	0.5	0.5	Odocoileus_hemionus_HiC.fasta010020	missense_variant	PSMA4	subunit alpha
Moderate	HiC_scaffold_8	78802934	T	A	0.5	0.5	0.5	0.5	0.5	Odocoileus_hemionus_HiC.fasta010102	missense_variant	TDRD3	Tudor domain-containing protein
Moderate	HiC_scaffold_8	80832801	A	G	0.5	0.5	0.5	0.5	0.5	Odocoileus_hemionus_HiC.fasta010113	missense_variant		Olfactory receptor
Moderate	HiC_scaffold_10	5023340	T	G	0.5	0.5	0.5	0.5	0.5	Odocoileus_hemionus_HiC.fasta011185	missense_variant	CFH	Complement factor
Moderate	HiC_scaffold_11	59341873	G	A	0.5	0.5	0.5	0.5	0.5	Odocoileus_hemionus_HiC.fasta012317	missense_variant	NUP35	Nucleoporin
Moderate	HiC_scaffold_11	59360379	G	A	0.5	0.5	0.5	0.5	0.5	Odocoileus_hemionus_HiC.fasta012317	missense_variant&splice_region_variant	NUP35	Nucleoporin
Moderate	HiC_scaffold_12	33694046	G	A	0.5	0.5	0.5	0.5	0.5	Odocoileus_hemionus_HiC.fasta012760	missense_variant	AKR1C4	Dihydrodiol dehydrogenase 3-like
Moderate	HiC_scaffold_12	43507462	C	A	0.5	0.5	0.5	0.5	0.5	Odocoileus_hemionus_HiC.fasta012874	missense_variant	GINS1	DNA replication complex GINS protein
Moderate	HiC_scaffold_13	10900664	T	C	0.5	0.5	0.5	0.5	0.5	Odocoileus_hemionus_HiC.fasta013444	missense_variant	PDP1	Pyruvate dehydrogenase acetyl-transferring -phosphatase 1, mitochondrial
Moderate	HiC_scaffold_13	10900705	A	G	0.5	0.5	0.5	0.5	0.5	Odocoileus_hemionus_HiC.fasta013444	missense_variant	PDP1	Pyruvate dehydrogenase acetyl-transferring -phosphatase 1, mitochondrial
Moderate	HiC_scaffold_14	26779955	A	G	0.5	0.5	0.5	0.5	0.5	Odocoileus_hemionus_HiC.fasta014455	missense_variant	PUS1	Pseudouridylate synthase 1
Moderate	HiC_scaffold_17	4182271	G	T	0.5	0.5	0.5	0.5	0.5	Odocoileus_hemionus_HiC.fasta015737	missense_variant	AU018091	Cationic amino acid transporter 3-like
Moderate	HiC_scaffold_17	4182401	T	C	0.5	0.5	0.5	0.5	0.5	Odocoileus_hemionus_HiC.fasta015737	missense_variant	AU018091	Cationic amino acid transporter 3-like
Moderate	HiC_scaffold_17	5490045	A	G	0.5	0.5	0.5	0.5	0.5	Odocoileus_hemionus_HiC.fasta015785	missense_variant		DNA-binding transcription factor activity
Moderate	HiC_scaffold_17	38091352	C	T	0.5	0.5	0.5	0.5	0.5	Odocoileus_hemionus_HiC.fasta016645	missense_variant	CES1	Belongs to the type-B carboxylesterase lipase family
Moderate	HiC_scaffold_17	38091511	T	C	0.5	0.5	0.5	0.5	0.5	Odocoileus_hemionus_HiC.fasta016645	missense_variant	CES1	Belongs to the type-B carboxylesterase lipase family
Moderate	HiC_scaffold_17	38097247	G	A	0.5	0.5	0.5	0.5	0.5	Odocoileus_hemionus_HiC.fasta016645	missense_variant	CES1	Belongs to the type-B carboxylesterase lipase family
Moderate	HiC_scaffold_17	38110768	T	A	0.5	0.5	0.5	0.5	0.5	Odocoileus_hemionus_HiC.fasta016645	missense_variant	CES1	Belongs to the type-B carboxylesterase lipase family
Moderate	HiC_scaffold_17	54591246	T	A	0.5	0.5	0.5	0.5	0.5	Odocoileus_hemionus_HiC.fasta016854	missense_variant
Moderate	HiC_scaffold_17	54591255	T	G	0.5	0.5	0.5	0.5	0.5	Odocoileus_hemionus_HiC.fasta016854	missense_variant
Moderate	HiC_scaffold_17	60332847	T	G	0.5	0.5	0.5	0.5	0.5	Odocoileus_hemionus_HiC.fasta016912	missense_variant	PDPR	Pyruvate dehydrogenase phosphatase regulatory subunit
Moderate	HiC_scaffold_18	9423737	A	G	0.5	0.5	0.5	0.5	0.5	Odocoileus_hemionus_HiC.fasta016996	missense_variant	MPO	Myeloperoxidase
Moderate	HiC_scaffold_18	9428496	A	C	0.5	0.5	0.5	0.5	0.5	Odocoileus_hemionus_HiC.fasta016996	missense_variant	MPO	Myeloperoxidase
Moderate	HiC_scaffold_18	9452871	A	G	0.5	0.5	0.5	0.5	0.5	Odocoileus_hemionus_HiC.fasta016997	missense_variant	BZRAP1	associated protein 1
Moderate	HiC_scaffold_18	40402692	C	T	0.5	0.5	0.5	0.5	0.5	Odocoileus_hemionus_HiC.fasta017799	missense_variant
Moderate	HiC_scaffold_19	4198779	C	G	0.5	0.5	0.5	0.5	0.5	Odocoileus_hemionus_HiC.fasta018314	missense_variant	CHSY1	chondroitin sulfate synthase
Moderate	HiC_scaffold_19	26186751	C	A	0.5	0.5	0.5	0.5	0.5	Odocoileus_hemionus_HiC.fasta018545	missense_variant	GZMH	Belongs to the peptidase S1 family
Moderate	HiC_scaffold_19	26274688	A	G	0.5	0.5	0.5	0.5	0.5	Odocoileus_hemionus_HiC.fasta018547	missense_variant	CMA1	Belongs to the peptidase S1 family
Moderate	HiC_scaffold_19	26274710	A	T	0.5	0.5	0.5	0.5	0.5	Odocoileus_hemionus_HiC.fasta018547	missense_variant	CMA1	Belongs to the peptidase S1 family
Moderate	HiC_scaffold_20	48809450	T	A	0.5	0.5	0.5	0.5	0.5	Odocoileus_hemionus_HiC.fasta019382	missense_variant	RBM15B	RNA-binding protein 15B
Moderate	HiC_scaffold_21	4337783	A	G	0.5	0.5	0.5	0.5	0.5	Odocoileus_hemionus_HiC.fasta019677	missense_variant	SLC25A51	Solute carrier family 25 member
Moderate	HiC_scaffold_21	4338095	T	G	0.5	0.5	0.5	0.5	0.5	Odocoileus_hemionus_HiC.fasta019677	missense_variant	SLC25A51	Solute carrier family 25 member
Moderate	HiC_scaffold_21	4338132	C	G	0.5	0.5	0.5	0.5	0.5	Odocoileus_hemionus_HiC.fasta019677	missense_variant	SLC25A51	Solute carrier family 25 member
Moderate	HiC_scaffold_21	4338227	T	A	0.5	0.5	0.5	0.5	0.5	Odocoileus_hemionus_HiC.fasta019677	missense_variant	SLC25A51	Solute carrier family 25 member
Moderate	HiC_scaffold_21	11403643	G	A	0.5	0.5	0.5	0.5	0.5	Odocoileus_hemionus_HiC.fasta019756	missense_variant	CEP78	Centrosomal protein
Moderate	HiC_scaffold_22	57333951	C	T	0.5	0.5	0.5	0.5	0.5	Odocoileus_hemionus_HiC.fasta020529	missense_variant	KIAA1468	lisH domain and HEAT repeat-containing protein KIAA1468 homolog
Moderate	HiC_scaffold_23	47811887	C	T	0.5	0.5	0.5	0.5	0.5	Odocoileus_hemionus_HiC.fasta021191	missense_variant	MIEF1	Mitochondrial dynamic protein MID51
Moderate	HiC_scaffold_25	45020069	A	T	0.5	0.5	0.5	0.5	0.5	Odocoileus_hemionus_HiC.fasta022211	missense_variant	RPLP0	60S acidic ribosomal protein P0
Moderate	HiC_scaffold_25	45867196	G	A	0.5	0.5	0.5	0.5	0.5	Odocoileus_hemionus_HiC.fasta022247	missense_variant	AUNIP	aurora kinase A and ninein interacting protein
Moderate	HiC_scaffold_26	28796123	A	C	0.5	0.5	0.5	0.5	0.5	Odocoileus_hemionus_HiC.fasta022701	missense_variant	TROAP	Trophinin associated protein
Moderate	HiC_scaffold_27	41879688	G	A	0.5	0.5	0.5	0.5	0.5	Odocoileus_hemionus_HiC.fasta023242	missense_variant	FAM172BP	FAM172B-like
Moderate	HiC_scaffold_29	11821194	C	T	0.5	0.5	0.5	0.5	0.5	Odocoileus_hemionus_HiC.fasta024474	missense_variant	Pga5	Belongs to the peptidase A1 family
Moderate	HiC_scaffold_29	11901418	G	A	0.5	0.5	0.5	0.5	0.5	Odocoileus_hemionus_HiC.fasta024475	missense_variant	Pga5	Belongs to the peptidase A1 family
Moderate	HiC_scaffold_29	11901529	A	C	0.5	0.5	0.5	0.5	0.5	Odocoileus_hemionus_HiC.fasta024475	missense_variant&splice_region_variant	Pga5	Belongs to the peptidase A1 family
Moderate	HiC_scaffold_29	11988583	C	G	0.5	0.5	0.5	0.5	0.5	Odocoileus_hemionus_HiC.fasta024477	missense_variant	Pga5	Belongs to the peptidase A1 family
Moderate	HiC_scaffold_30	26936590	G	A	0.5	0.5	0.5	0.5	0.5	Odocoileus_hemionus_HiC.fasta025051	missense_variant	UGT2B4	Belongs to the UDP-glycosyltransferase family
Moderate	HiC_scaffold_30	26936619	G	A	0.5	0.5	0.5	0.5	0.5	Odocoileus_hemionus_HiC.fasta025051	missense_variant	UGT2B4	Belongs to the UDP-glycosyltransferase family
Moderate	HiC_scaffold_30	27062047	A	G	0.5	0.5	0.5	0.5	0.5	Odocoileus_hemionus_HiC.fasta025054	missense_variant	UGT2B4	glucuronosyltransferase activity
Moderate	HiC_scaffold_32	308982	C	T	0.5	0.5	0.5	0.5	0.5	Odocoileus_hemionus_HiC.fasta025607	missense_variant		Olfactory receptor
Moderate	HiC_scaffold_1	96860273	T	G	0.5	0.5	0.5	0.5	0.428571	Odocoileus_hemionus_HiC.fasta002673	missense_variant	ELOVL1	Catalyzes the first and rate-limiting reaction of the four that constitute the long-chain fatty acids elongation cycle. This endoplasmic reticulum-bound enzymatic process, allows the addition of 2 carbons to the chain of long- and very long-chain fatty acids VLCFAs per cycle. Condensing enzyme that exhibits activity toward saturated C18 to C26 acyl-CoA substrates, with the highest activity toward…
Moderate	HiC_scaffold_19	26186471	A	T	0.5	0.5	0.5	0.5	0.428571	Odocoileus_hemionus_HiC.fasta018545	missense_variant	GZMH	Belongs to the peptidase S1 family
Moderate	HiC_scaffold_19	26186472	A	C	0.5	0.5	0.5	0.5	0.428571	Odocoileus_hemionus_HiC.fasta018545	missense_variant	GZMH	Belongs to the peptidase S1 family
Moderate	HiC_scaffold_22	57333983	T	A	0.5	0.5	0.5	0.5	0.428571	Odocoileus_hemionus_HiC.fasta020529	missense_variant	KIAA1468	lisH domain and HEAT repeat-containing protein KIAA1468 homolog
Moderate	HiC_scaffold_28	17235704	T	G	0.5	0.5	0.5	0.5	0.428571	Odocoileus_hemionus_HiC.fasta023441	missense_variant	PRL	Prolactin-related protein
Moderate	HiC_scaffold_32	33050211	A	T	0.5	0.5	0.5	0.5	0.428571	Odocoileus_hemionus_HiC.fasta025863	missense_variant	ADAM18	Disintegrin and metalloproteinase domain-containing protein 18-like
Moderate	HiC_scaffold_33	6068	G	A	0.5	0.5	0.5	0.5	0.428571	Odocoileus_hemionus_HiC.fasta025905	missense_variant	PTCHD3	Sterol-sensing domain of SREBP cleavage-activation
Moderate	HiC_scaffold_33	6077	G	A	0.5	0.5	0.5	0.5	0.428571	Odocoileus_hemionus_HiC.fasta025905	missense_variant	PTCHD3	Sterol-sensing domain of SREBP cleavage-activation
Moderate	HiC_scaffold_1	50940939	C	T	0.5	0.5	0.5	0.5	0	Odocoileus_hemionus_HiC.fasta002256	missense_variant	GBP6	Guanylate-binding protein 6-like
Moderate	HiC_scaffold_1	50940953	C	A	0.5	0.5	0.5	0.5	0	Odocoileus_hemionus_HiC.fasta002256	missense_variant	GBP6	Guanylate-binding protein 6-like
Moderate	HiC_scaffold_1	50940989	G	A	0.5	0.5	0.5	0.5	0	Odocoileus_hemionus_HiC.fasta002256	missense_variant	GBP6	Guanylate-binding protein 6-like
Moderate	HiC_scaffold_1	51131138	C	A	0.5	0.5	0.5	0.5	0	Odocoileus_hemionus_HiC.fasta002258	missense_variant&splice_region_variant	GBP2	Guanylate binding protein 2
Moderate	HiC_scaffold_6	73864249	G	A	0.5	0.5	0.5	0.5	0	Odocoileus_hemionus_HiC.fasta008491	missense_variant&splice_region_variant	FAIM	Fas apoptotic inhibitory molecule
Moderate	HiC_scaffold_7	33715895	A	G	0.5	0.5	0.5	0.5	0	Odocoileus_hemionus_HiC.fasta009018	missense_variant	SFTPD	Contributes to the lung's defense against inhaled microorganisms, organic antigens and toxins. Interacts with compounds such as bacterial lipopolysaccharides, oligosaccharides and fatty acids and modulates leukocyte action in immune response. May participate in the extracellular reorganization or turnover of pulmonary surfactant. Binds strongly maltose residues and to a lesser extent other alpha-…
Moderate	HiC_scaffold_7	57398278	C	T	0.5	0.5	0.5	0.5	0	Odocoileus_hemionus_HiC.fasta009223	missense_variant	CYP2C18	aromatase activity
Moderate	HiC_scaffold_7	57398346	G	A	0.5	0.5	0.5	0.5	0	Odocoileus_hemionus_HiC.fasta009223	missense_variant	CYP2C18	aromatase activity
Moderate	HiC_scaffold_7	57398362	A	C	0.5	0.5	0.5	0.5	0	Odocoileus_hemionus_HiC.fasta009223	missense_variant	CYP2C18	aromatase activity
Moderate	HiC_scaffold_8	13919519	C	T	0.5	0.5	0.5	0.5	0	Odocoileus_hemionus_HiC.fasta009725	missense_variant	ABCC4	Multidrug resistance-associated protein 4-like
Moderate	HiC_scaffold_9	4061206	A	T	0.5	0.5	0.5	0.5	0	Odocoileus_hemionus_HiC.fasta010220	missense_variant	fads2	Fatty acid desaturase 2-like protein FADS2P1-like
Moderate	HiC_scaffold_9	4061217	C	G	0.5	0.5	0.5	0.5	0	Odocoileus_hemionus_HiC.fasta010220	missense_variant	fads2	Fatty acid desaturase 2-like protein FADS2P1-like
Moderate	HiC_scaffold_17	3834289	A	G	0.5	0.5	0.5	0.5	0	Odocoileus_hemionus_HiC.fasta015729	missense_variant	MYADM	myeloid-associated differentiation
Moderate	HiC_scaffold_19	26274751	C	A	0.5	0.5	0.5	0.5	0	Odocoileus_hemionus_HiC.fasta018547	missense_variant	CMA1	Belongs to the peptidase S1 family
Moderate	HiC_scaffold_20	52495544	A	T	0.5	0.5	0.5	0.5	0	Odocoileus_hemionus_HiC.fasta019505	missense_variant	CCR1	C-C chemokine receptor type
Moderate	HiC_scaffold_21	44066190	T	A	0.5	0.5	0.5	0.5	0	Odocoileus_hemionus_HiC.fasta020006	missense_variant	EIF4B	eukaryotic translation initiation factor
Moderate	HiC_scaffold_22	39840936	T	C	0.5	0.5	0.5	0.5	0	Odocoileus_hemionus_HiC.fasta020362	missense_variant	PIEZO2	Piezo-type mechanosensitive ion channel component
Moderate	HiC_scaffold_23	39007565	T	C	0.5	0.5	0.5	0.5	0	Odocoileus_hemionus_HiC.fasta020972	missense_variant	KLRG1	Killer cell lectin-like receptor subfamily G, member
Moderate	HiC_scaffold_23	39007663	C	T	0.5	0.5	0.5	0.5	0	Odocoileus_hemionus_HiC.fasta020972	missense_variant	KLRG1	Killer cell lectin-like receptor subfamily G, member
Moderate	HiC_scaffold_28	16403376	T	C	0.5	0.5	0.5	0.5	0	Odocoileus_hemionus_HiC.fasta023429	missense_variant	PRL	Prolactin-related protein
Moderate	HiC_scaffold_28	23566111	G	C	0.5	0.5	0.5	0.5	0	Odocoileus_hemionus_HiC.fasta023631	missense_variant		BOLA class I histocompatibility antigen, alpha chain
Moderate	HiC_scaffold_29	11403247	T	A	0.5	0.5	0.5	0.5	0	Odocoileus_hemionus_HiC.fasta024466	missense_variant	Pga5	Belongs to the peptidase A1 family
Moderate	HiC_scaffold_29	11403257	A	G	0.5	0.5	0.5	0.5	0	Odocoileus_hemionus_HiC.fasta024466	missense_variant	Pga5	Belongs to the peptidase A1 family
Moderate	HiC_scaffold_29	11479874	T	A	0.5	0.5	0.5	0.5	0	Odocoileus_hemionus_HiC.fasta024467	missense_variant	Pga5	Belongs to the peptidase A1 family
Moderate	HiC_scaffold_29	11720645	T	C	0.5	0.5	0.5	0.5	0	Odocoileus_hemionus_HiC.fasta024472	missense_variant	Pga5	Belongs to the peptidase A1 family
Moderate	HiC_scaffold_29	11720653	G	A	0.5	0.5	0.5	0.5	0	Odocoileus_hemionus_HiC.fasta024472	missense_variant	Pga5	Belongs to the peptidase A1 family
Moderate	HiC_scaffold_29	11720657	A	G	0.5	0.5	0.5	0.5	0	Odocoileus_hemionus_HiC.fasta024472	missense_variant	Pga5	Belongs to the peptidase A1 family
Moderate	HiC_scaffold_33	139421	C	G	0.5	0.5	0.5	0.5	0	Odocoileus_hemionus_HiC.fasta025908	missense_variant	PPA1	Inorganic
Moderate	HiC_scaffold_7	82661641	G	T	0.484375	0.5	0.5	0.5	0.5	Odocoileus_hemionus_HiC.fasta009516	missense_variant	C10orf88	protein C10orf88 homolog
Moderate	HiC_scaffold_1	96169317	A	T	0.484375	0.5	0.5	0.5	0	Odocoileus_hemionus_HiC.fasta002651	missense_variant	KLF17	factor 17
Moderate	HiC_scaffold_1	107557821	C	T	0.484375	0.454545	0.45	0.357143	0.571429	Odocoileus_hemionus_HiC.fasta002867	missense_variant	HJURP	Holliday junction recognition protein
Moderate	HiC_scaffold_18	24238576	A	C	0.46875	0.272727	0.3	0.0714286	0.571429	Odocoileus_hemionus_HiC.fasta017322	missense_variant	ITGAE	integrin
Moderate	HiC_scaffold_33	39690205	G	T	0.453125	0.0909091	0.05	0	0	Odocoileus_hemionus_HiC.fasta026659	missense_variant	UNKL	E3 ubiquitin-protein ligase UNKL
Moderate	HiC_scaffold_23	16999699	T	C	0.421875	0.772727	0.783333	0.928571	0.571429	Odocoileus_hemionus_HiC.fasta020738	missense_variant	BICD1	bicaudal D homolog 1
Moderate	HiC_scaffold_2	13528475	C	G	0.421875	0.5	0.533333	0.857143	0.642857	Odocoileus_hemionus_HiC.fasta003143	missense_variant		Serine protease 58-like
Moderate	HiC_scaffold_23	47924857	G	C	0.421875	0.181818	0	0	0.0714286	Odocoileus_hemionus_HiC.fasta021194	missense_variant	CACNA1I	Voltage-sensitive calcium channels (VSCC) mediate the entry of calcium ions into excitable cells and are also involved in a variety of calcium-dependent processes, including muscle contraction, hormone or neurotransmitter release, gene expression, cell motility, cell division and cell death. This channel gives rise to T-type calcium currents. T-type calcium channels belong to the low-voltage acti…
Moderate	HiC_scaffold_5	16025096	C	A	0.40625	0.0909091	0.15	0.142857	0.0714286	Odocoileus_hemionus_HiC.fasta006759	missense_variant	ZC2HC1C	Zinc finger C2HC domain-containing protein 1C
Moderate	HiC_scaffold_23	14907211	C	G	0.40625	0.0454545	0	0	0	Odocoileus_hemionus_HiC.fasta020709	missense_variant	CSF2RB	Cytokine receptor common subunit beta
Moderate	HiC_scaffold_9	76687560	C	T	0.390625	0.363636	0.15	0.357143	0.0714286	Odocoileus_hemionus_HiC.fasta011071	missense_variant
Moderate	HiC_scaffold_33	7838867	A	C	0.390625	0.0454545	0	0.0714286	0.357143	Odocoileus_hemionus_HiC.fasta026116	missense_variant	STYXL1	serine threonine
Moderate	HiC_scaffold_9	29079766	C	T	0.375	0.181818	0.05	0	0	Odocoileus_hemionus_HiC.fasta010483	missense_variant	ARHGEF17	Rho guanine nucleotide exchange factor
Moderate	HiC_scaffold_21	35096510	G	C	0.375	0.181818	0	0	0.0714286	Odocoileus_hemionus_HiC.fasta019931	missense_variant	CCDC171	Coiled-coil domain containing 171
Moderate	HiC_scaffold_1	113955979	T	A	0.375	0.181818	0	0	0	Odocoileus_hemionus_HiC.fasta002948	missense_variant	PASK	PAS domain-containing serine threonine-protein kinase
Moderate	HiC_scaffold_4	1208795	G	A	0.359375	0.363636	0.0333333	0	0.142857	Odocoileus_hemionus_HiC.fasta005426	missense_variant	ANAPC1	complex subunit 1
Moderate	HiC_scaffold_4	98077409	A	C	0.359375	0.272727	0.283333	0.214286	0.428571	Odocoileus_hemionus_HiC.fasta006488	missense_variant	SETX	Senataxin
Moderate	HiC_scaffold_30	26499500	G	A	0.359375	0.272727	0.166667	0.142857	0.285714	Odocoileus_hemionus_HiC.fasta025042	missense_variant	UGT2A1	Glycosyltransferase family 28 C-terminal domain
Moderate	HiC_scaffold_22	3551337	A	G	0.359375	0.272727	0	0	0	Odocoileus_hemionus_HiC.fasta020150	missense_variant	ZNF407	Zinc finger protein 407
Moderate	HiC_scaffold_10	47894436	G	A	0.359375	0.227273	0.116667	0	0.357143	Odocoileus_hemionus_HiC.fasta011597	missense_variant	NOC2L	NOC2 like nucleolar associated transcriptional repressor
Moderate	HiC_scaffold_1	15685761	A	G	0.34375	0.227273	0.0166667	0	0	Odocoileus_hemionus_HiC.fasta001747	missense_variant	CREB3L4	Cyclic AMP-responsive element-binding protein 3-like protein 4
Moderate	HiC_scaffold_15	36011849	G	T	0.34375	0.181818	0	0	0	Odocoileus_hemionus_HiC.fasta014921	missense_variant	C6	Complement component
Moderate	HiC_scaffold_19	16595051	C	T	0.34375	0.0454545	0	0	0	Odocoileus_hemionus_HiC.fasta018382	missense_variant	BNC1	Basonuclin 1
Moderate	HiC_scaffold_18	59048664	G	A	0.328125	0.318182	0.283333	0.142857	0.428571	Odocoileus_hemionus_HiC.fasta018259	missense_variant	ABCA5	ATP-binding cassette sub-family A
Moderate	HiC_scaffold_1	26891437	T	G	0.3125	0.409091	0.416667	0.357143	0.214286	Odocoileus_hemionus_HiC.fasta001998	missense_variant	SYCP1	Synaptonemal complex protein 1
Moderate	HiC_scaffold_10	27087442	A	T	0.3125	0.0909091	0.133333	0	0.142857	Odocoileus_hemionus_HiC.fasta011309	missense_variant	CDC42BPA	DMPK coiled coil domain like
Moderate	HiC_scaffold_11	66461510	G	A	0.3125	0	0.0166667	0	0	Odocoileus_hemionus_HiC.fasta012355	missense_variant	INPP1	inositol
Moderate	HiC_scaffold_3	102336060	G	A	0.296875	0.318182	0.0666667	0	0	Odocoileus_hemionus_HiC.fasta005376	missense_variant	ADAMTS2	A disintegrin and metalloproteinase with thrombospondin motifs
Moderate	HiC_scaffold_29	7034449	C	A	0.296875	0.227273	0.183333	0.285714	0	Odocoileus_hemionus_HiC.fasta024294	missense_variant	SIPA1	Signal-induced proliferation-associated
Moderate	HiC_scaffold_12	23323761	A	T	0.296875	0.136364	0.25	0.571429	0	Odocoileus_hemionus_HiC.fasta012640	missense_variant	SLC39A12	zinc transporter
Moderate	HiC_scaffold_18	32501854	C	T	0.28125	0.5	0.516667	0.142857	0.5	Odocoileus_hemionus_HiC.fasta017552	missense_variant	FBXW10	F-box WD repeat-containing protein
Moderate	HiC_scaffold_26	32353051	C	T	0.28125	0.136364	0.05	0	0.0714286	Odocoileus_hemionus_HiC.fasta022771	missense_variant	ARID2	AT-rich interactive domain-containing protein
Moderate	HiC_scaffold_7	22799536	C	T	0.28125	0.136364	0	0	0.357143	Odocoileus_hemionus_HiC.fasta008864	missense_variant	HERC4	HECT and RLD domain containing E3 ubiquitin protein ligase 4
Moderate	HiC_scaffold_6	12238015	A	T	0.28125	0.0909091	0.0833333	0	0	Odocoileus_hemionus_HiC.fasta007966	missense_variant	RARRES1	Retinoic acid receptor responder
Moderate	HiC_scaffold_28	34035788	A	C	0.28125	0.0454545	0.0333333	0	0	Odocoileus_hemionus_HiC.fasta023845	missense_variant	TRERF1	factor 1
Moderate	HiC_scaffold_33	8232310	T	G	0.265625	0.363636	0.166667	0.0714286	0.142857	Odocoileus_hemionus_HiC.fasta026125	missense_variant	NSUN5	rRNA base methylation
Moderate	HiC_scaffold_10	39542422	A	G	0.265625	0.227273	0.05	0.357143	0	Odocoileus_hemionus_HiC.fasta011447	missense_variant	CASZ1	Zinc finger protein castor homolog 1
Moderate	HiC_scaffold_7	79341527	T	G	0.265625	0.227273	0	0	0.0714286	Odocoileus_hemionus_HiC.fasta009476	missense_variant	EIF3A	RNA-binding component of the eukaryotic translation initiation factor 3 (eIF-3) complex, which is required for several steps in the initiation of protein synthesis. The eIF-3 complex associates with the 40S ribosome and facilitates the recruitment of eIF-1, eIF-1A, eIF-2 GTP methionyl-tRNAi and eIF-5 to form the 43S pre-initiation complex (43S PIC). The eIF-3 complex stimulates mRNA recruitment t…
Moderate	HiC_scaffold_9	37104928	A	G	0.265625	0.136364	0.166667	0.357143	0.0714286	Odocoileus_hemionus_HiC.fasta010689	missense_variant	COMMD8	COMM domain-containing protein 8
Moderate	HiC_scaffold_29	6876101	G	A	0.265625	0.0909091	0.1	0.285714	0	Odocoileus_hemionus_HiC.fasta024283	missense_variant	CTSW	Cathepsin W
Moderate	HiC_scaffold_26	25218332	G	T	0.265625	0.0909091	0	0	0	Odocoileus_hemionus_HiC.fasta022602	missense_variant	ESPL1	extra spindle pole bodies
Moderate	HiC_scaffold_27	2415840	G	C	0.25	0.272727	0.216667	0.285714	0.5	Odocoileus_hemionus_HiC.fasta023071	missense_variant	URB1	Nucleolar pre-ribosomal-associated protein 1
Moderate	HiC_scaffold_2	42860571	G	C	0.25	0.136364	0.1	0.142857	0.0714286	Odocoileus_hemionus_HiC.fasta003438	missense_variant	CFAP69	Cilia and flagella associated protein 69
Moderate	HiC_scaffold_2	101757262	A	G	0.25	0.136364	0	0	0	Odocoileus_hemionus_HiC.fasta003877	missense_variant	PEG10	LOW QUALITY PROTEIN retrotransposon-derived protein PEG10
Moderate	HiC_scaffold_25	45033217	C	T	0.25	0.0909091	0	0	0.0714286	Odocoileus_hemionus_HiC.fasta022212	missense_variant	PIGV	Phosphatidylinositol glycan anchor biosynthesis class V
Moderate	HiC_scaffold_2	104142384	A	G	0.25	0.0454545	0	0	0.0714286	Odocoileus_hemionus_HiC.fasta003906	missense_variant	LRRD1	repeats and death domain containing 1
Moderate	HiC_scaffold_30	14230472	T	C	0.234375	0.181818	0.216667	0.0714286	0	Odocoileus_hemionus_HiC.fasta024905	missense_variant	HELQ	Helicase, POLQ-like
Moderate	HiC_scaffold_11	53615881	T	C	0.234375	0.0909091	0.0166667	0	0	Odocoileus_hemionus_HiC.fasta012260	missense_variant	GPR155	G protein-coupled receptor 155
Moderate	HiC_scaffold_20	50614500	G	A	0.21875	0.409091	0.5	0.5	0.214286	Odocoileus_hemionus_HiC.fasta019454	missense_variant	CELSR3	Cadherin, EGF LAG seven-pass G-type receptor 3
Moderate	HiC_scaffold_3	25552038	T	C	0.21875	0.363636	0.1	0	0	Odocoileus_hemionus_HiC.fasta004069	missense_variant	VCAN	Versican core protein isoform
Moderate	HiC_scaffold_7	39406108	G	A	0.21875	0.181818	0.0333333	0	0	Odocoileus_hemionus_HiC.fasta009056	missense_variant	MMRN2	Multimerin-2
Moderate	HiC_scaffold_33	15426712	T	A	0.21875	0.136364	0.116667	0.0714286	0.5	Odocoileus_hemionus_HiC.fasta026262	missense_variant	SEZ6L2	Seizure related 6 homolog
Moderate	HiC_scaffold_17	17746265	C	T	0.21875	0.0909091	0.0333333	0	0	Odocoileus_hemionus_HiC.fasta016336	missense_variant	HAUS5	HAUS augmin-like complex, subunit 5
Moderate	HiC_scaffold_18	35002487	T	G	0.21875	0.0909091	0.0166667	0	0.142857	Odocoileus_hemionus_HiC.fasta017620	missense_variant	UTP18	U3 small nucleolar RNA-associated protein 18 homolog
Moderate	HiC_scaffold_7	59540217	G	A	0.21875	0.0909091	0	0	0	Odocoileus_hemionus_HiC.fasta009257	missense_variant	C10orf12	Chromosome 10 open reading frame 12
Moderate	HiC_scaffold_9	15453514	A	T	0.21875	0.0909091	0	0	0	Odocoileus_hemionus_HiC.fasta010330	missense_variant	RAG2	V(D)J recombination-activating protein 2
Moderate	HiC_scaffold_20	17937913	T	C	0.21875	0.0909091	0	0	0	Odocoileus_hemionus_HiC.fasta019140	missense_variant	LHFPL4	Lipoma HMGIC fusion partner-like 4
Moderate	HiC_scaffold_1	18424016	T	C	0.21875	0.0454545	0.0333333	0	0	Odocoileus_hemionus_HiC.fasta001830	missense_variant	POGZ	Pogo transposable element with ZNF
Moderate	HiC_scaffold_1	94999265	C	A	0.21875	0.0454545	0	0	0	Odocoileus_hemionus_HiC.fasta002621	missense_variant	TOE1	target of EGR1
Moderate	HiC_scaffold_2	13556797	G	C	0.21875	0.0454545	0	0	0	Odocoileus_hemionus_HiC.fasta003146	missense_variant	Moxd2	deleted 1 base in 1 codon
Moderate	HiC_scaffold_5	49985898	G	C	0.21875	0	0	0	0.0714286	Odocoileus_hemionus_HiC.fasta007160	missense_variant	GCNT3	Glucosaminyl (N-acetyl) transferase 3, mucin type
Moderate	HiC_scaffold_16	4196782	A	G	0.203125	0.136364	0	0	0.0714286	Odocoileus_hemionus_HiC.fasta015191	missense_variant	QRFPR	Pyroglutamylated RFamide peptide
Moderate	HiC_scaffold_18	36494373	G	C	0.203125	0.0909091	0	0	0	Odocoileus_hemionus_HiC.fasta017664	missense_variant	NXPH3	Neurexophilin-3
Moderate	HiC_scaffold_10	30883372	G	A	0.203125	0.0909091	0	0	0	Odocoileus_hemionus_HiC.fasta011344	missense_variant	CEP170	Centrosomal protein
Moderate	HiC_scaffold_1	7800100	C	T	0.203125	0.0454545	0.0166667	0	0	Odocoileus_hemionus_HiC.fasta001510	missense_variant	TOMM40L	Translocase of outer mitochondrial membrane 40
Moderate	HiC_scaffold_5	73013767	G	A	0.203125	0.0454545	0	0	0	Odocoileus_hemionus_HiC.fasta007467	missense_variant	ANG	once bound, angiogenin is endocytosed and translocated to the nucleus. Stimulates ribosomal RNA synthesis including that containing the initiation site sequences of 45S rRNA. Cleaves tRNA within anticodon loops to produce tRNA-derived stress-induced fragments (tiRNAs) which inhibit protein synthesis and triggers the assembly of stress granules (SGs) (By similarity). Angiogenin induces vasculariza…
Moderate	HiC_scaffold_31	181927	G	C	0.203125	0	0.0166667	0	0	Odocoileus_hemionus_HiC.fasta025159	missense_variant	SH3YL1	SH3 domain-containing YSC84-like protein 1
Moderate	HiC_scaffold_1	104069403	G	A	0.203125	0	0	0	0.0714286	Odocoileus_hemionus_HiC.fasta002815	missense_variant	CLSPN	Claspin isoform
Moderate	HiC_scaffold_23	21504730	A	G	0.203125	0	0	0	0	Odocoileus_hemionus_HiC.fasta020777	missense_variant	C12orf71	Domain of unknown function (DUF4640)
Moderate	HiC_scaffold_5	70035088	G	A	0.1875	0.363636	0.0833333	0.214286	0.357143	Odocoileus_hemionus_HiC.fasta007397	missense_variant	FMN1	Formin Homology 2 Domain
Moderate	HiC_scaffold_1	53937823	T	C	0.1875	0.227273	0	0	0	Odocoileus_hemionus_HiC.fasta002277	missense_variant	CLCA2	chloride channel
Moderate	HiC_scaffold_23	18237224	G	T	0.1875	0	0	0	0.0714286	Odocoileus_hemionus_HiC.fasta020753	missense_variant	CAPRIN2	Caprin family member 2
Moderate	HiC_scaffold_34	34054055	A	T	0.1875	0	0	0	0	Odocoileus_hemionus_HiC.fasta027015	missense_variant	LAMA2	Laminin subunit
Moderate	HiC_scaffold_29	13649036	A	T	0.1875	0	0	0	0	Odocoileus_hemionus_HiC.fasta024510	missense_variant	PRDM10	PR domain
Moderate	HiC_scaffold_34	14735227	T	C	0.171875	0.318182	0.733333	0.857143	0.785714	Odocoileus_hemionus_HiC.fasta026845	missense_variant	CCDC170	Coiled-coil domain containing 170
Moderate	HiC_scaffold_33	16564164	C	T	0.171875	0.318182	0.316667	0.285714	0.5	Odocoileus_hemionus_HiC.fasta026311	missense_variant	KIAA0556	Domain of unknown function (DUF4457)
Moderate	HiC_scaffold_3	84183154	A	G	0.171875	0.318182	0.2	0.285714	0.285714	Odocoileus_hemionus_HiC.fasta004771	missense_variant	SLC22A5	Solute carrier family 22
Moderate	HiC_scaffold_18	24554013	T	G	0.171875	0.272727	0.333333	0.642857	0.0714286	Odocoileus_hemionus_HiC.fasta017331	missense_variant	ANKFY1	Ankyrin repeat and FYVE
Moderate	HiC_scaffold_9	34487420	T	C	0.171875	0.272727	0.283333	0.5	0	Odocoileus_hemionus_HiC.fasta010638	missense_variant	OR10A4	Olfactory receptor
Moderate	HiC_scaffold_4	19198859	G	C	0.171875	0.181818	0.0833333	0	0	Odocoileus_hemionus_HiC.fasta005664	missense_variant	HEATR5B	HEAT repeat containing 5B
Moderate	HiC_scaffold_27	202988	C	T	0.171875	0.136364	0.183333	0.142857	0.0714286	Odocoileus_hemionus_HiC.fasta023033	missense_variant
Moderate	HiC_scaffold_5	79489518	A	G	0.171875	0.0909091	0.0166667	0	0.357143	Odocoileus_hemionus_HiC.fasta007679	missense_variant	UACA	uveal autoantigen with coiled-coil domains and ankyrin repeats
Moderate	HiC_scaffold_30	26615246	G	A	0.171875	0.0909091	0	0	0	Odocoileus_hemionus_HiC.fasta025044	missense_variant	UGT2A1	UDP-glucuronosyltransferase
Moderate	HiC_scaffold_26	4679423	A	C	0.171875	0.0454545	0.05	0.142857	0	Odocoileus_hemionus_HiC.fasta022427	missense_variant	CAPS2	Calcyphosine 2
Moderate	HiC_scaffold_3	63163512	C	G	0.171875	0.0454545	0	0	0	Odocoileus_hemionus_HiC.fasta004480	missense_variant	RPL18	60S ribosomal protein L18
Moderate	HiC_scaffold_33	24532845	C	G	0.171875	0	0.0166667	0	0	Odocoileus_hemionus_HiC.fasta026420	missense_variant	ITPRIPL2	inositol 1,4,5-trisphosphate
Moderate	HiC_scaffold_4	25379299	T	G	0.171875	0	0	0	0.0714286	Odocoileus_hemionus_HiC.fasta005725	missense_variant	THADA	thyroid adenoma-associated protein
Moderate	HiC_scaffold_18	34004785	G	A	0.171875	0	0	0	0	Odocoileus_hemionus_HiC.fasta017594	missense_variant	MYO15A	Myosin XVA
Moderate	HiC_scaffold_5	17671622	T	C	0.171875	0	0	0	0	Odocoileus_hemionus_HiC.fasta006801	missense_variant	RBM25	RNA binding motif protein 25
Moderate	HiC_scaffold_18	28679828	C	T	0.171875	0	0	0	0	Odocoileus_hemionus_HiC.fasta017506	missense_variant	DHRS7C	Dehydrogenase reductase SDR family member 7C
Moderate	HiC_scaffold_29	865724	A	C	0.171875	0	0	0	0	Odocoileus_hemionus_HiC.fasta024124	missense_variant	MUC5B	oligomeric mucus gel-forming
Moderate	HiC_scaffold_4	74730843	G	A	0.171875	0	0	0	0	Odocoileus_hemionus_HiC.fasta006190	missense_variant	APOB	Apolipoprotein
Moderate	HiC_scaffold_15	59195025	A	G	0.171875	0	0	0	0	Odocoileus_hemionus_HiC.fasta015098	missense_variant	ARHGEF28	Rho guanyl-nucleotide exchange factor activity
Moderate	HiC_scaffold_6	46700494	T	G	0.171875	0	0	0	0	Odocoileus_hemionus_HiC.fasta008244	missense_variant	DLG1	large homolog 1
Moderate	HiC_scaffold_7	78439905	C	A	0.15625	0.318182	0.15	0	0.0714286	Odocoileus_hemionus_HiC.fasta009470	missense_variant	RAB11FIP2	RAB11 family interacting protein 2
Moderate	HiC_scaffold_23	9727569	C	T	0.15625	0.227273	0.0666667	0.0714286	0	Odocoileus_hemionus_HiC.fasta020642	missense_variant	TCP11L2	T-complex protein 11-like protein 2
Moderate	HiC_scaffold_4	5092402	C	A	0.15625	0.136364	0.0666667	0.214286	0	Odocoileus_hemionus_HiC.fasta005507	missense_variant	REV1	DNA repair protein REV1
Moderate	HiC_scaffold_22	32546333	G	T	0.15625	0.0909091	0.2	0.428571	0.285714	Odocoileus_hemionus_HiC.fasta020297	missense_variant	ESCO1	Establishment of sister chromatid cohesion N-acetyltransferase 1
Moderate	HiC_scaffold_11	45052294	A	T	0.15625	0.0454545	0.0333333	0	0	Odocoileus_hemionus_HiC.fasta012163	missense_variant	SLC38A11	Solute carrier family 38, member 11
Moderate	HiC_scaffold_25	12172185	G	T	0.15625	0.0454545	0	0	0	Odocoileus_hemionus_HiC.fasta021805	missense_variant	RAPH1	Ras association (RalGDS AF-6) and pleckstrin homology domains 1
Moderate	HiC_scaffold_33	14670329	C	T	0.15625	0.0454545	0	0	0	Odocoileus_hemionus_HiC.fasta026218	missense_variant	ZNF646	Zinc finger protein 646
Moderate	HiC_scaffold_26	29271819	T	G	0.140625	0.5	0.266667	0.0714286	0.428571	Odocoileus_hemionus_HiC.fasta022723	missense_variant	ADCY6	Adenylate cyclase
Moderate	HiC_scaffold_17	40769941	A	G	0.140625	0.272727	0.133333	0.357143	0.0714286	Odocoileus_hemionus_HiC.fasta016671	missense_variant	RPGRIP1L	Protein fantom isoform X1
Moderate	HiC_scaffold_4	15058713	A	G	0.140625	0.227273	0.0666667	0.357143	0.0714286	Odocoileus_hemionus_HiC.fasta005637	missense_variant	NLRC4	NLR family, CARD
Moderate	HiC_scaffold_30	21309430	C	T	0.140625	0.181818	0	0	0	Odocoileus_hemionus_HiC.fasta024976	missense_variant	USO1	transport factor
Moderate	HiC_scaffold_22	37695479	C	A	0.140625	0.136364	0.233333	0.285714	0.142857	Odocoileus_hemionus_HiC.fasta020340	missense_variant	LAMA1	Laminin subunit
Moderate	HiC_scaffold_33	28057164	G	A	0.140625	0.136364	0.0166667	0	0	Odocoileus_hemionus_HiC.fasta026455	missense_variant	MKL2	MKL myocardin-like
Moderate	HiC_scaffold_1	47118848	G	A	0.140625	0.0909091	0	0	0	Odocoileus_hemionus_HiC.fasta002213	missense_variant	BCAR3	Breast cancer anti-estrogen resistance
Moderate	HiC_scaffold_11	6769192	A	C	0.140625	0.0454545	0	0	0	Odocoileus_hemionus_HiC.fasta011949	missense_variant	INHBB	Transforming growth factor-beta (TGF-beta) family
Moderate	HiC_scaffold_1	86027985	T	C	0.140625	0	0.05	0	0	Odocoileus_hemionus_HiC.fasta002494	missense_variant	TTC4	tetratricopeptide repeat
Moderate	HiC_scaffold_23	20700833	A	G	0.140625	0	0	0	0	Odocoileus_hemionus_HiC.fasta020767	missense_variant
Moderate	HiC_scaffold_25	9599676	T	C	0.140625	0	0	0	0	Odocoileus_hemionus_HiC.fasta021762	missense_variant	SGOL2	Shugoshin-like 2
Moderate	HiC_scaffold_24	52252399	G	A	0.125	0.227273	0	0	0	Odocoileus_hemionus_HiC.fasta021656	missense_variant	GJA10	Gap junction protein, alpha 10
Moderate	HiC_scaffold_10	33804232	T	C	0.125	0.181818	0.383333	0.714286	0.571429	Odocoileus_hemionus_HiC.fasta011373	missense_variant	BLZF1	basic leucine zipper nuclear factor 1
Moderate	HiC_scaffold_25	39303292	G	A	0.125	0.181818	0.0833333	0	0	Odocoileus_hemionus_HiC.fasta022088	missense_variant
Moderate	HiC_scaffold_5	17293855	C	A	0.125	0.181818	0	0	0	Odocoileus_hemionus_HiC.fasta006794	missense_variant	ACOT4	acyl-coenzyme A thioesterase
Moderate	HiC_scaffold_2	51782797	G	A	0.125	0.0909091	0.133333	0.285714	0.0714286	Odocoileus_hemionus_HiC.fasta003513	missense_variant	NEUROD6	differentiation
Moderate	HiC_scaffold_17	14251328	C	G	0.125	0.0909091	0	0	0.0714286	Odocoileus_hemionus_HiC.fasta016177	missense_variant	LTBP4	Latent-transforming growth factor beta-binding protein 4
Moderate	HiC_scaffold_17	48471132	A	T	0.125	0.0454545	0.0166667	0	0	Odocoileus_hemionus_HiC.fasta016759	missense_variant	CBFA2T3	CBFA2 RUNX1 translocation partner 3
Moderate	HiC_scaffold_25	11216614	A	G	0.125	0.0454545	0	0	0.0714286	Odocoileus_hemionus_HiC.fasta021790	missense_variant	KIAA2012	Domain of unknown function (DUF4670)
Moderate	HiC_scaffold_3	90155466	C	T	0.125	0	0	0	0	Odocoileus_hemionus_HiC.fasta004997	missense_variant	ECSIT	Evolutionarily conserved signaling intermediate in Toll pathway, mitochondrial
Moderate	HiC_scaffold_19	19243188	A	G	0.125	0	0	0	0	Odocoileus_hemionus_HiC.fasta018427	missense_variant	FAN1	nuclease 1
Moderate	HiC_scaffold_4	48114530	C	T	0.125	0	0	0	0	Odocoileus_hemionus_HiC.fasta005966	missense_variant	KCMF1	potassium channel modulatory factor 1
Moderate	HiC_scaffold_1	32114389	T	C	0.125	0	0	0	0	Odocoileus_hemionus_HiC.fasta002088	missense_variant	AMPD2	Belongs to the metallo-dependent hydrolases superfamily. Adenosine and AMP deaminases family
Moderate	HiC_scaffold_1	40233437	C	T	0.125	0	0	0	0	Odocoileus_hemionus_HiC.fasta002162	missense_variant	VCAM1	vascular cell adhesion
Moderate	HiC_scaffold_25	9947696	C	G	0.125	0	0	0	0	Odocoileus_hemionus_HiC.fasta021768	missense_variant	aox1	CO dehydrogenase flavoprotein C-terminal domain
Moderate	HiC_scaffold_33	14320188	T	A	0.125	0	0	0	0	Odocoileus_hemionus_HiC.fasta026197	missense_variant	C16orf58	UPF0420 protein C16orf58 homolog
Moderate	HiC_scaffold_17	60717040	C	T	0.109375	0.272727	0.133333	0.142857	0.0714286	Odocoileus_hemionus_HiC.fasta016925	missense_variant	IL34	interleukin 34
Moderate	HiC_scaffold_8	60327527	T	C	0.109375	0.181818	0.3	0.285714	0	Odocoileus_hemionus_HiC.fasta009986	missense_variant	WDFY2	WD repeat and FYVE
Moderate	HiC_scaffold_4	74730868	G	T	0.109375	0.136364	0.0833333	0.285714	0	Odocoileus_hemionus_HiC.fasta006190	missense_variant	APOB	Apolipoprotein
Moderate	HiC_scaffold_28	40322115	C	T	0.109375	0.136364	0.0166667	0.0714286	0	Odocoileus_hemionus_HiC.fasta023953	missense_variant	TEAD3	Transcriptional enhancer factor TEF-5
Moderate	HiC_scaffold_20	48380848	C	T	0.109375	0.0909091	0.0666667	0	0.0714286	Odocoileus_hemionus_HiC.fasta019366	missense_variant	ACY1	ABHD14A-ACY1 readthrough
Moderate	HiC_scaffold_17	13166019	C	G	0.109375	0.0909091	0.05	0	0	Odocoileus_hemionus_HiC.fasta016139	missense_variant	ZNF526	Zinc finger protein 526
Moderate	HiC_scaffold_18	39084978	C	G	0.109375	0.0909091	0.0166667	0	0	Odocoileus_hemionus_HiC.fasta017742	missense_variant	CACNB1	Voltage gated calcium channel subunit beta domain 4Aa N terminal
Moderate	HiC_scaffold_4	45786424	C	T	0.109375	0.0454545	0.05	0	0	Odocoileus_hemionus_HiC.fasta005911	missense_variant	EIF2AK3	eukaryotic translation initiation factor 2-alpha kinase
Moderate	HiC_scaffold_34	31151736	C	T	0.109375	0.0454545	0.0166667	0	0.0714286	Odocoileus_hemionus_HiC.fasta026986	missense_variant	VNN2	Vascular non-inflammatory molecule 2
Moderate	HiC_scaffold_1	92570054	C	T	0.109375	0.0454545	0	0	0	Odocoileus_hemionus_HiC.fasta002571	missense_variant
Moderate	HiC_scaffold_17	12319356	C	A	0.109375	0	0.0166667	0	0	Odocoileus_hemionus_HiC.fasta016107	missense_variant&splice_region_variant		glutathione transferase activity
Moderate	HiC_scaffold_18	32320233	G	T	0.109375	0	0	0	0	Odocoileus_hemionus_HiC.fasta017549	missense_variant	TEKT3	Tektin 3
Moderate	HiC_scaffold_17	16007525	T	G	0.109375	0	0	0	0	Odocoileus_hemionus_HiC.fasta016260	missense_variant
Moderate	HiC_scaffold_31	25746435	C	A	0.109375	0	0	0	0	Odocoileus_hemionus_HiC.fasta025379	missense_variant	ZNF169	Zinc finger protein
Moderate	HiC_scaffold_17	10113083	T	C	0.109375	0	0	0	0	Odocoileus_hemionus_HiC.fasta016004	missense_variant	NPAS1	Neuronal PAS domain-containing protein 1
Moderate	HiC_scaffold_33	6110412	G	A	0.109375	0	0	0	0	Odocoileus_hemionus_HiC.fasta026061	missense_variant	LRCH4	Calponin homology domain
Moderate	HiC_scaffold_24	52266854	G	T	0.09375	0.227273	0	0	0	Odocoileus_hemionus_HiC.fasta021657	missense_variant	CASP8AP2	CASP8-associated protein 2
Moderate	HiC_scaffold_25	50580874	T	C	0.09375	0.227273	0	0	0	Odocoileus_hemionus_HiC.fasta022335	missense_variant	MUL1	Mitochondrial ubiquitin ligase activator of NFKB 1
Moderate	HiC_scaffold_17	7655221	T	G	0.09375	0.181818	0.0666667	0.0714286	0	Odocoileus_hemionus_HiC.fasta015866	missense_variant	MYBPC2	Myosin-binding protein C, fast-type
Moderate	HiC_scaffold_10	35400747	T	C	0.09375	0.181818	0	0	0	Odocoileus_hemionus_HiC.fasta011391	missense_variant	FMO6P	Flavin containing monooxygenase 6 pseudogene
Moderate	HiC_scaffold_10	35736233	A	G	0.09375	0.181818	0	0	0	Odocoileus_hemionus_HiC.fasta011395	missense_variant	PRRC2C	coiled-coil 2C
Moderate	HiC_scaffold_29	1465163	G	A	0.09375	0.136364	0.0166667	0.214286	0	Odocoileus_hemionus_HiC.fasta024134	missense_variant	PRR33	Domain of unknown function (DUF4643)
Moderate	HiC_scaffold_21	25687881	A	G	0.09375	0.0909091	0.0333333	0	0	Odocoileus_hemionus_HiC.fasta019891	missense_variant	ERMP1	Endoplasmic reticulum metallopeptidase 1
Moderate	HiC_scaffold_21	21124490	C	A	0.09375	0.0454545	0.133333	0.142857	0.0714286	Odocoileus_hemionus_HiC.fasta019843	missense_variant	KANK1	KN motif and ankyrin repeat
Moderate	HiC_scaffold_7	39750331	G	A	0.09375	0.0454545	0.05	0	0	Odocoileus_hemionus_HiC.fasta009064	missense_variant	NPY4R	neuropeptide Y receptor
Moderate	HiC_scaffold_4	26064591	A	G	0.09375	0.0454545	0	0.142857	0	Odocoileus_hemionus_HiC.fasta005738	missense_variant	PREPL	Prolyl endopeptidase-like
Moderate	HiC_scaffold_9	44161912	C	T	0.09375	0	0.183333	0	0	Odocoileus_hemionus_HiC.fasta010757	missense_variant	PLEKHA7	family A member 7
Moderate	HiC_scaffold_17	45606207	T	G	0.09375	0	0.0666667	0	0	Odocoileus_hemionus_HiC.fasta016703	missense_variant	N4BP1	NEDD4-binding protein 1
Moderate	HiC_scaffold_23	46257723	G	A	0.09375	0	0	0	0	Odocoileus_hemionus_HiC.fasta021138	missense_variant	PEX26	peroxisomal biogenesis factor 26
Moderate	HiC_scaffold_11	69556640	A	T	0.09375	0	0	0	0	Odocoileus_hemionus_HiC.fasta012399	missense_variant
Moderate	HiC_scaffold_13	34566890	T	C	0.09375	0	0	0	0	Odocoileus_hemionus_HiC.fasta013607	missense_variant	COLEC10	Collectin subfamily member 10
Moderate	HiC_scaffold_4	45204077	G	C	0.09375	0	0	0	0	Odocoileus_hemionus_HiC.fasta005896	missense_variant	PSD4	Pleckstrin and Sec7 domain containing 4
Moderate	HiC_scaffold_5	91146195	C	T	0.09375	0	0	0	0	Odocoileus_hemionus_HiC.fasta007816	missense_variant	HRH2	Histamine H2 receptor
Moderate	HiC_scaffold_7	65056105	G	C	0.09375	0	0	0	0	Odocoileus_hemionus_HiC.fasta009381	missense_variant	PDCD11	Programmed cell death 11
Moderate	HiC_scaffold_16	11846599	G	A	0.09375	0	0	0	0	Odocoileus_hemionus_HiC.fasta015248	missense_variant	ANK2	Ankyrin 2
Moderate	HiC_scaffold_18	21434465	C	G	0.09375	0	0	0	0	Odocoileus_hemionus_HiC.fasta017245	missense_variant	CPD	Carboxypeptidase D
Moderate	HiC_scaffold_18	24178338	C	A	0.09375	0	0	0	0	Odocoileus_hemionus_HiC.fasta017318	missense_variant	CTNS	cystinosin, lysosomal cystine transporter
Moderate	HiC_scaffold_8	11674791	C	T	0.09375	0	0	0	0	Odocoileus_hemionus_HiC.fasta009708	missense_variant
Moderate	HiC_scaffold_9	29078318	C	G	0.09375	0	0	0	0	Odocoileus_hemionus_HiC.fasta010483	missense_variant	ARHGEF17	Rho guanine nucleotide exchange factor
Moderate	HiC_scaffold_2	34907712	G	T	0.09375	0	0	0	0	Odocoileus_hemionus_HiC.fasta003343	missense_variant	ANKRD7	Ankyrin repeat domain 7
Moderate	HiC_scaffold_9	50054213	G	A	0.09375	0	0	0	0	Odocoileus_hemionus_HiC.fasta010834	missense_variant	CCDC84	Coiled-coil domain-containing protein 84
Moderate	HiC_scaffold_2	44812856	G	A	0.078125	0.272727	0.116667	0	0	Odocoileus_hemionus_HiC.fasta003446	missense_variant	STEAP4	metalloreductase
Moderate	HiC_scaffold_33	27218554	A	T	0.078125	0.181818	0.166667	0.0714286	0	Odocoileus_hemionus_HiC.fasta026438	missense_variant	KIAA0430	Meiosis regulator and mRNA stability factor 1
Moderate	HiC_scaffold_19	39216799	C	A	0.078125	0.181818	0.0166667	0	0.214286	Odocoileus_hemionus_HiC.fasta018639	missense_variant	CLEC14A	C-type lectin domain family 14 member A
Moderate	HiC_scaffold_17	28502750	C	T	0.078125	0.136364	0.116667	0	0	Odocoileus_hemionus_HiC.fasta016538	missense_variant	KCTD19	Potassium channel tetramerization domain containing 19
Moderate	HiC_scaffold_31	2347957	C	A	0.078125	0.136364	0.1	0	0	Odocoileus_hemionus_HiC.fasta025180	missense_variant	CNTRL	Centriolin
Moderate	HiC_scaffold_4	69151676	T	C	0.078125	0.136364	0.0833333	0.142857	0.0714286	Odocoileus_hemionus_HiC.fasta006103	missense_variant	C2orf16	Chromosome 2 open reading frame 16
Moderate	HiC_scaffold_4	69152722	A	G	0.078125	0.136364	0.0833333	0.142857	0.0714286	Odocoileus_hemionus_HiC.fasta006103	missense_variant	C2orf16	Chromosome 2 open reading frame 16
Moderate	HiC_scaffold_33	22761226	A	G	0.078125	0.136364	0	0	0.0714286	Odocoileus_hemionus_HiC.fasta026389	missense_variant	DNAH3	heavy chain 3
Moderate	HiC_scaffold_11	7875573	A	G	0.078125	0.0909091	0.316667	0.428571	0.642857	Odocoileus_hemionus_HiC.fasta011966	missense_variant	AKR1B1	Aldose reductase
Moderate	HiC_scaffold_17	9090832	C	T	0.078125	0.0909091	0.0333333	0.0714286	0.0714286	Odocoileus_hemionus_HiC.fasta015959	missense_variant	GRWD1	Glutamate-rich WD repeat-containing protein 1
Moderate	HiC_scaffold_29	4090990	A	G	0.078125	0.0909091	0.0333333	0	0	Odocoileus_hemionus_HiC.fasta024178	missense_variant	CCND1	cyclin D1
Moderate	HiC_scaffold_31	31534002	C	G	0.078125	0.0909091	0.0166667	0	0	Odocoileus_hemionus_HiC.fasta025452	missense_variant	SLC28A3	Solute carrier family 28
Moderate	HiC_scaffold_33	14360792	A	T	0.078125	0.0909091	0	0	0.0714286	Odocoileus_hemionus_HiC.fasta026200	missense_variant	ARMC5	Armadillo repeat-containing protein 5
Moderate	HiC_scaffold_34	21022899	T	C	0.078125	0.0454545	0.05	0	0	Odocoileus_hemionus_HiC.fasta026908	missense_variant	UTRN	Utrophin
Moderate	HiC_scaffold_34	34277648	C	G	0.078125	0.0454545	0.0166667	0	0	Odocoileus_hemionus_HiC.fasta027017	missense_variant	LAMA2	positive regulation of synaptic transmission, cholinergic
Moderate	HiC_scaffold_25	45402490	C	T	0.078125	0.0454545	0	0	0.0714286	Odocoileus_hemionus_HiC.fasta022225	missense_variant	AIM1L	absent in melanoma 1-like
Moderate	HiC_scaffold_12	56678608	T	C	0.078125	0.0454545	0	0	0	Odocoileus_hemionus_HiC.fasta013168	missense_variant	BPI	bactericidal permeability-increasing protein
Moderate	HiC_scaffold_6	24798269	C	A	0.078125	0.0454545	0	0	0	Odocoileus_hemionus_HiC.fasta008058	missense_variant	TNFSF10	Tumor necrosis factor (ligand) superfamily, member 10
Moderate	HiC_scaffold_32	25800907	G	C	0.078125	0.0454545	0	0	0	Odocoileus_hemionus_HiC.fasta025812	missense_variant	WRN	Werner syndrome
Moderate	HiC_scaffold_22	33610143	G	A	0.078125	0	0.1	0.214286	0	Odocoileus_hemionus_HiC.fasta020314	missense_variant	ADCYAP1	Pituitary adenylate cyclase-activating
Moderate	HiC_scaffold_29	11241584	A	G	0.078125	0	0.0166667	0	0	Odocoileus_hemionus_HiC.fasta024464	missense_variant	Pga5	Belongs to the peptidase A1 family
Moderate	HiC_scaffold_5	29415989	C	T	0.078125	0	0.0166667	0	0	Odocoileus_hemionus_HiC.fasta006927	missense_variant&splice_region_variant
Moderate	HiC_scaffold_15	26011273	T	C	0.078125	0	0	0	0.142857	Odocoileus_hemionus_HiC.fasta014842	missense_variant
Moderate	HiC_scaffold_14	59205636	T	G	0.078125	0	0	0	0	Odocoileus_hemionus_HiC.fasta014650	missense_variant	ARHGAP10	GTPase activator activity
Moderate	HiC_scaffold_10	47571842	G	A	0.078125	0	0	0	0	Odocoileus_hemionus_HiC.fasta011576	missense_variant	TAS1R3	Receptor family ligand binding region
Moderate	HiC_scaffold_12	24404918	A	G	0.078125	0	0	0	0	Odocoileus_hemionus_HiC.fasta012650	missense_variant	ARHGAP12	Rho GTPase activating protein 12
Moderate	HiC_scaffold_26	30291181	G	C	0.078125	0	0	0	0	Odocoileus_hemionus_HiC.fasta022750	missense_variant	PFKM	Phosphofructokinase, muscle
Moderate	HiC_scaffold_9	36799666	C	A	0.078125	0	0	0	0	Odocoileus_hemionus_HiC.fasta010683	missense_variant	CCNB1	G2 mitotic-specific
Moderate	HiC_scaffold_16	47198601	C	A	0.078125	0	0	0	0	Odocoileus_hemionus_HiC.fasta015467	missense_variant	PCDH7	Protocadherin
Moderate	HiC_scaffold_18	21139083	C	G	0.078125	0	0	0	0	Odocoileus_hemionus_HiC.fasta017239	missense_variant	EFCAB5	EF-hand calcium-binding domain-containing protein 5
Moderate	HiC_scaffold_28	30229508	T	C	0.078125	0	0	0	0	Odocoileus_hemionus_HiC.fasta023776	missense_variant	TDRD6	Tudor domain-containing protein 6
Moderate	HiC_scaffold_4	28180521	G	A	0.078125	0	0	0	0	Odocoileus_hemionus_HiC.fasta005760	missense_variant
Moderate	HiC_scaffold_18	21960378	G	A	0.078125	0	0	0	0	Odocoileus_hemionus_HiC.fasta017259	missense_variant	RNMTL1	Mitochondrial rRNA methyltransferase 3
Moderate	HiC_scaffold_26	32353666	C	T	0.078125	0	0	0	0	Odocoileus_hemionus_HiC.fasta022771	missense_variant	ARID2	AT-rich interactive domain-containing protein
Moderate	HiC_scaffold_4	66266755	C	T	0.078125	0	0	0	0	Odocoileus_hemionus_HiC.fasta006074	missense_variant	CAPN13	Belongs to the peptidase C2 family
Moderate	HiC_scaffold_4	69163085	G	A	0.078125	0	0	0	0	Odocoileus_hemionus_HiC.fasta006103	missense_variant	C2orf16	Chromosome 2 open reading frame 16
Moderate	HiC_scaffold_4	69432785	G	A	0.078125	0	0	0	0	Odocoileus_hemionus_HiC.fasta006119	missense_variant	CAD	Carbamoyl-phosphate synthetase 2, aspartate transcarbamylase, and dihydroorotase
Moderate	HiC_scaffold_11	62002010	G	A	0.078125	0	0	0	0	Odocoileus_hemionus_HiC.fasta012326	missense_variant	FSIP2	Fibrous sheath-interacting protein 2-like
Moderate	HiC_scaffold_13	61682911	G	A	0.078125	0	0	0	0	Odocoileus_hemionus_HiC.fasta013831	missense_variant	TBC1D31	TBC1 domain family member 31
Moderate	HiC_scaffold_9	72756815	G	A	0.078125	0	0	0	0	Odocoileus_hemionus_HiC.fasta011050	missense_variant	DYNC2H1	Cytoplasmic dynein 2 heavy chain
Moderate	HiC_scaffold_12	52428666	A	G	0.0625	0.318182	0.383333	0.285714	0.357143	Odocoileus_hemionus_HiC.fasta013081	missense_variant	Bpifb9a	Vomeromodulin-like
Moderate	HiC_scaffold_29	428608	T	C	0.0625	0.227273	0.0833333	0.214286	0	Odocoileus_hemionus_HiC.fasta024100	missense_variant
Moderate	HiC_scaffold_30	39577231	A	T	0.0625	0.227273	0.0333333	0.0714286	0.0714286	Odocoileus_hemionus_HiC.fasta025117	missense_variant	FRYL	Protein furry homolog-like
Moderate	HiC_scaffold_22	46799971	C	T	0.0625	0.227273	0	0	0	Odocoileus_hemionus_HiC.fasta020447	missense_variant	MYO5B	establishment of endoplasmic reticulum localization to postsynapse
Moderate	HiC_scaffold_4	4876302	G	A	0.0625	0.181818	0.3	0.285714	0.0714286	Odocoileus_hemionus_HiC.fasta005498	missense_variant	LIPT1	lipoyltransferase 1
Moderate	HiC_scaffold_8	65801168	A	G	0.0625	0.136364	0.216667	0.214286	0.0714286	Odocoileus_hemionus_HiC.fasta010044	missense_variant	COG3	oligomeric golgi complex
Moderate	HiC_scaffold_34	7179858	G	A	0.0625	0.136364	0.0833333	0.0714286	0	Odocoileus_hemionus_HiC.fasta026771	missense_variant	PLG	Plasmin dissolves the fibrin of blood clots and acts as a proteolytic factor in a variety of other processes including embryonic development, tissue remodeling, tumor invasion, and inflammation. In ovulation, weakens the walls of the Graafian follicle. It activates the urokinase-type plasminogen activator, collagenases and several complement zymogens, such as C1 and C5. Cleavage of fibronectin an…
Moderate	HiC_scaffold_33	14623883	C	T	0.0625	0.136364	0	0	0	Odocoileus_hemionus_HiC.fasta026211	missense_variant	PRSS36	Protease, serine, 36
Moderate	HiC_scaffold_34	16338399	C	A	0.0625	0.136364	0	0	0	Odocoileus_hemionus_HiC.fasta026872	missense_variant	GINM1	glycoprotein integral membrane
Moderate	HiC_scaffold_4	7406340	C	T	0.0625	0.0909091	0.15	0.285714	0	Odocoileus_hemionus_HiC.fasta005529	missense_variant	IL1R1	receptor, type
Moderate	HiC_scaffold_23	39085057	C	T	0.0625	0.0909091	0.15	0	0	Odocoileus_hemionus_HiC.fasta020975	missense_variant	A2ML1	alpha-2-macroglobulin-like
Moderate	HiC_scaffold_1	8638319	C	T	0.0625	0.0909091	0.0833333	0.357143	0	Odocoileus_hemionus_HiC.fasta001540	missense_variant	CD84	SLAM family member 5
Moderate	HiC_scaffold_11	48851357	G	C	0.0625	0.0909091	0.0333333	0.142857	0.0714286	Odocoileus_hemionus_HiC.fasta012188	missense_variant	SPC25	SPC25, NDC80 kinetochore complex component
Moderate	HiC_scaffold_9	5886611	C	G	0.0625	0.0909091	0	0	0	Odocoileus_hemionus_HiC.fasta010264	missense_variant	MADD	DEATH domain
Moderate	HiC_scaffold_17	18050904	C	T	0.0625	0.0909091	0	0	0	Odocoileus_hemionus_HiC.fasta016353	missense_variant	CD22	CD22 molecule
Moderate	HiC_scaffold_27	42104094	A	G	0.0625	0.0909091	0	0	0	Odocoileus_hemionus_HiC.fasta023251	missense_variant	NFKBIZ	inhibitor, zeta
Moderate	HiC_scaffold_32	3026137	T	A	0.0625	0.0909091	0	0	0	Odocoileus_hemionus_HiC.fasta025633	missense_variant	CSMD1	CUB and sushi
Moderate	HiC_scaffold_21	35765017	C	T	0.0625	0.0909091	0	0	0	Odocoileus_hemionus_HiC.fasta019933	missense_variant	BNC2	Zinc finger protein
Moderate	HiC_scaffold_31	12469620	G	A	0.0625	0.0454545	0.283333	0.428571	0.285714	Odocoileus_hemionus_HiC.fasta025278	missense_variant	AKAP2	anchor protein 2
Moderate	HiC_scaffold_1	111239050	C	A	0.0625	0.0454545	0.0333333	0	0	Odocoileus_hemionus_HiC.fasta002902	missense_variant	RBM44	RNA-binding protein 44
Moderate	HiC_scaffold_8	44611568	C	G	0.0625	0.0454545	0.0166667	0	0	Odocoileus_hemionus_HiC.fasta009819	missense_variant	COX5B	Cytochrome c oxidase subunit 5B
Moderate	HiC_scaffold_17	7682971	G	A	0.0625	0.0454545	0.0166667	0	0	Odocoileus_hemionus_HiC.fasta015868	missense_variant	POLD1	DNA polymerase delta
Moderate	HiC_scaffold_6	22670767	T	C	0.0625	0.0454545	0	0.142857	0	Odocoileus_hemionus_HiC.fasta008032	missense_variant	PHC3	Polyhomeotic-like protein 3 isoform
Moderate	HiC_scaffold_5	17149585	C	T	0.0625	0.0454545	0	0	0	Odocoileus_hemionus_HiC.fasta006789	missense_variant	ELMSAN1	ELM2 and
Moderate	HiC_scaffold_19	32799582	A	G	0.0625	0.0454545	0	0	0	Odocoileus_hemionus_HiC.fasta018574	missense_variant	HECTD1	E3 ubiquitin-protein ligase HECTD1
Moderate	HiC_scaffold_9	34002685	G	C	0.0625	0.0454545	0	0	0	Odocoileus_hemionus_HiC.fasta010622	missense_variant	DNHD1	Dynein heavy chain domain 1
Moderate	HiC_scaffold_3	13330074	A	C	0.0625	0	0.133333	0.285714	0.0714286	Odocoileus_hemionus_HiC.fasta004001	missense_variant	ERAP2	Endoplasmic reticulum aminopeptidase 2
Moderate	HiC_scaffold_20	11917775	G	A	0.0625	0	0.05	0	0.0714286	Odocoileus_hemionus_HiC.fasta019014	missense_variant	GOLGA4	Golgin A4
Moderate	HiC_scaffold_16	54949104	T	C	0.0625	0	0.0333333	0	0	Odocoileus_hemionus_HiC.fasta015500	missense_variant	RPS24	40S ribosomal protein
Moderate	HiC_scaffold_13	52604964	G	A	0.0625	0	0.0333333	0	0	Odocoileus_hemionus_HiC.fasta013753	missense_variant	EEF2	elongation factor 2
Moderate	HiC_scaffold_23	16536986	A	G	0.0625	0	0	0	0.142857	Odocoileus_hemionus_HiC.fasta020731	missense_variant	PKP2	Armadillo/beta-catenin-like repeat
Moderate	HiC_scaffold_9	72413947	C	G	0.0625	0	0	0	0.0714286	Odocoileus_hemionus_HiC.fasta011042	missense_variant	MMP1	Interstitial
Moderate	HiC_scaffold_3	76164568	A	G	0.0625	0	0	0	0	Odocoileus_hemionus_HiC.fasta004718	missense_variant	CEP120	Centrosomal protein
Moderate	HiC_scaffold_16	3659121	A	C	0.0625	0	0	0	0	Odocoileus_hemionus_HiC.fasta015188	missense_variant	ANXA5	annexin A5
Moderate	HiC_scaffold_2	77773785	A	G	0.0625	0	0	0	0	Odocoileus_hemionus_HiC.fasta003713	missense_variant	PCLO	Piccolo presynaptic cytomatrix protein
Moderate	HiC_scaffold_3	66786943	C	G	0.0625	0	0	0	0	Odocoileus_hemionus_HiC.fasta004616	missense_variant	TRIM7	Tripartite motif containing 7
Moderate	HiC_scaffold_10	47900934	C	T	0.0625	0	0	0	0	Odocoileus_hemionus_HiC.fasta011598	missense_variant	SAMD11	Sterile alpha motif
Moderate	HiC_scaffold_14	28320542	A	G	0.0625	0	0	0	0	Odocoileus_hemionus_HiC.fasta014486	missense_variant	GUCY1B3	guanylate cyclase
Moderate	HiC_scaffold_17	15851292	C	G	0.0625	0	0	0	0	Odocoileus_hemionus_HiC.fasta016250	missense_variant	FAM98C	Family with sequence similarity 98, member C
Moderate	HiC_scaffold_17	28725957	C	T	0.0625	0	0	0	0	Odocoileus_hemionus_HiC.fasta016556	missense_variant	CES4A	Carboxylesterase family
Moderate	HiC_scaffold_22	3550771	C	G	0.0625	0	0	0	0	Odocoileus_hemionus_HiC.fasta020150	missense_variant	ZNF407	Zinc finger protein 407
Moderate	HiC_scaffold_28	30230320	C	T	0.0625	0	0	0	0	Odocoileus_hemionus_HiC.fasta023776	missense_variant	TDRD6	Tudor domain-containing protein 6
Moderate	HiC_scaffold_1	48300029	A	T	0.0625	0	0	0	0	Odocoileus_hemionus_HiC.fasta002233	missense_variant	GLMN	Glomulin, FKBP associated protein
Moderate	HiC_scaffold_1	73294013	T	G	0.0625	0	0	0	0	Odocoileus_hemionus_HiC.fasta002402	missense_variant	C1orf141	protein C1orf141 homolog
Moderate	HiC_scaffold_3	68148862	A	G	0.0625	0	0	0	0	Odocoileus_hemionus_HiC.fasta004654	missense_variant	PFN3	Profilin
Moderate	HiC_scaffold_5	17043534	C	A	0.0625	0	0	0	0	Odocoileus_hemionus_HiC.fasta006788	missense_variant	PTGR2	prostaglandin reductase 2
Moderate	HiC_scaffold_6	85345949	G	A	0.0625	0	0	0	0	Odocoileus_hemionus_HiC.fasta008600	missense_variant	UMODL1	Uromodulin-like 1
Moderate	HiC_scaffold_9	1465629	A	T	0.0625	0	0	0	0	Odocoileus_hemionus_HiC.fasta010146	missense_variant
Moderate	HiC_scaffold_9	30890191	C	T	0.0625	0	0	0	0	Odocoileus_hemionus_HiC.fasta010526	missense_variant		RNA polymerase II subunit A C-terminal domain phosphatase SSU72-like protein
Moderate	HiC_scaffold_10	42071102	G	T	0.0625	0	0	0	0	Odocoileus_hemionus_HiC.fasta011488	missense_variant	PER3	Period circadian
Moderate	HiC_scaffold_14	4580979	C	G	0.0625	0	0	0	0	Odocoileus_hemionus_HiC.fasta014150	missense_variant	XBP1	bZIP Maf transcription factor
Moderate	HiC_scaffold_18	51646311	A	G	0.0625	0	0	0	0	Odocoileus_hemionus_HiC.fasta018111	missense_variant	KIAA1731NL	N-terminal like
Moderate	HiC_scaffold_21	23116026	C	A	0.0625	0	0	0	0	Odocoileus_hemionus_HiC.fasta019863	missense_variant	KIAA0020	Pumilio RNA binding family member 3
Moderate	HiC_scaffold_25	44584418	T	G	0.0625	0	0	0	0	Odocoileus_hemionus_HiC.fasta022197	missense_variant	SYTL1	Synaptotagmin-like protein 1 isoform
Moderate	HiC_scaffold_28	8927913	G	A	0.0625	0	0	0	0	Odocoileus_hemionus_HiC.fasta023383	missense_variant	SNRPG	snRNP Sm proteins
Moderate	HiC_scaffold_28	20874825	C	T	0.0625	0	0	0	0	Odocoileus_hemionus_HiC.fasta023515	missense_variant	HIST1H1B	Histone H1.5-like
Moderate	HiC_scaffold_28	24016760	G	A	0.0625	0	0	0	0	Odocoileus_hemionus_HiC.fasta023679	missense_variant	C4A	complement
Moderate	HiC_scaffold_4	7590704	G	T	0.0625	0	0	0	0	Odocoileus_hemionus_HiC.fasta005531	missense_variant	IL1RL1	receptor-like 1
Moderate	HiC_scaffold_5	3340692	G	C	0.0625	0	0	0	0	Odocoileus_hemionus_HiC.fasta006674	missense_variant	GPR65	G protein-coupled receptor 65
Moderate	HiC_scaffold_7	43575183	T	C	0.0625	0	0	0	0	Odocoileus_hemionus_HiC.fasta009115	missense_variant	CISD1	CDGSH iron sulfur domain 1
Moderate	HiC_scaffold_13	52329202	G	T	0.0625	0	0	0	0	Odocoileus_hemionus_HiC.fasta013750	missense_variant	CHD7	Chromodomain helicase DNA binding protein 7
Moderate	HiC_scaffold_17	60430906	G	A	0.0625	0	0	0	0	Odocoileus_hemionus_HiC.fasta016916	missense_variant	AARS	alanine--tRNA ligase
Moderate	HiC_scaffold_27	1048516	C	A	0.0625	0	0	0	0	Odocoileus_hemionus_HiC.fasta023045	missense_variant	ITSN1	Intersectin 1 (SH3 domain protein)
Moderate	HiC_scaffold_34	22525186	T	C	0.0625	0	0	0	0	Odocoileus_hemionus_HiC.fasta026926	missense_variant	HIVEP2	Human immunodeficiency virus type I enhancer binding protein 2
Moderate	HiC_scaffold_7	65742566	A	G	0.0625	0	0	0	0	Odocoileus_hemionus_HiC.fasta009392	missense_variant	SFR1	Swi5-dependent recombination DNA repair protein 1 homolog
Moderate	HiC_scaffold_9	30396907	T	C	0.0625	0	0	0	0	Odocoileus_hemionus_HiC.fasta010514	missense_variant	ART1	ADP-ribosyltransferase 1
Moderate	HiC_scaffold_18	37377405	C	A	0.0625	0	0	0	0	Odocoileus_hemionus_HiC.fasta017689	missense_variant	HOXB3	homeobox
Moderate	HiC_scaffold_18	43009329	G	A	0.0625	0	0	0	0	Odocoileus_hemionus_HiC.fasta017909	missense_variant	GPATCH8	G patch domain-containing protein
Moderate	HiC_scaffold_18	45261763	G	A	0.0625	0	0	0	0	Odocoileus_hemionus_HiC.fasta017961	missense_variant	EFCAB13	EF-hand calcium binding domain 13
Moderate	HiC_scaffold_23	37122215	A	G	0.0625	0	0	0	0	Odocoileus_hemionus_HiC.fasta020925	missense_variant	TAS2R10	bitter taste receptor activity
Moderate	HiC_scaffold_33	3675236	T	A	0.0625	0	0	0	0	Odocoileus_hemionus_HiC.fasta025974	missense_variant	ZNF12	zinc finger protein 12
Moderate	HiC_scaffold_13	12130453	T	C	0.046875	0.136364	0.0333333	0	0	Odocoileus_hemionus_HiC.fasta013464	missense_variant	C8orf37	Protein C8orf37 homolog
Moderate	HiC_scaffold_20	13472581	C	A	0.046875	0.136364	0	0	0.0714286	Odocoileus_hemionus_HiC.fasta019052	missense_variant	TTC21A	tetratricopeptide repeat
Moderate	HiC_scaffold_4	99970808	G	A	0.046875	0.136364	0	0	0	Odocoileus_hemionus_HiC.fasta006542	missense_variant	ADAMTS13	ADAM metallopeptidase with thrombospondin type 1 motif 13
Moderate	HiC_scaffold_17	2916939	T	C	0.046875	0.136364	0	0	0	Odocoileus_hemionus_HiC.fasta015680	missense_variant	NLRP2	NACHT, LRR and PYD domains-containing protein
Moderate	HiC_scaffold_4	94339617	A	G	0.046875	0.0909091	0.0666667	0.214286	0	Odocoileus_hemionus_HiC.fasta006390	missense_variant	ENG	Endoglin
Moderate	HiC_scaffold_9	72209265	G	C	0.046875	0.0909091	0.05	0.142857	0.0714286	Odocoileus_hemionus_HiC.fasta011038	missense_variant	MMP20	matrix metallopeptidase
Moderate	HiC_scaffold_25	6774149	G	A	0.046875	0.0909091	0.0333333	0	0	Odocoileus_hemionus_HiC.fasta021745	missense_variant	RFTN2	Raftlin family member 2
Moderate	HiC_scaffold_3	55718614	C	T	0.046875	0.0909091	0	0	0	Odocoileus_hemionus_HiC.fasta004344	missense_variant	CD14	Coreceptor for bacterial lipopolysaccharide. In concert with LBP, binds to monomeric lipopolysaccharide and delivers it to the LY96 TLR4 complex, thereby mediating the innate immune response to bacterial lipopolysaccharide (LPS). Acts via MyD88, TIRAP and TRAF6, leading to NF-kappa-B activation, cytokine secretion and the inflammatory response. Acts as a coreceptor for TLR2 TLR6 heterodimer in re…
Moderate	HiC_scaffold_10	23569051	C	T	0.046875	0.0909091	0	0	0	Odocoileus_hemionus_HiC.fasta011258	missense_variant	DISP1	Dispatched homolog 1
Moderate	HiC_scaffold_31	27228317	G	A	0.046875	0.0909091	0	0	0	Odocoileus_hemionus_HiC.fasta025407	missense_variant	NOL8	nucleolar protein 8
Moderate	HiC_scaffold_6	86114444	G	T	0.046875	0.0454545	0.0333333	0.0714286	0.0714286	Odocoileus_hemionus_HiC.fasta008613	missense_variant	NDUFV3	NADH dehydrogenase (ubiquinone) flavoprotein 3, 10kDa
Moderate	HiC_scaffold_11	72555190	T	G	0.046875	0.0454545	0.0333333	0	0	Odocoileus_hemionus_HiC.fasta012427	missense_variant	LGSN	Lengsin, lens protein with glutamine synthetase domain
Moderate	HiC_scaffold_5	61927694	A	G	0.046875	0.0454545	0.0166667	0	0	Odocoileus_hemionus_HiC.fasta007287	missense_variant	STARD9	lipid transfer
Moderate	HiC_scaffold_2	53028912	A	G	0.046875	0.0454545	0.0166667	0	0	Odocoileus_hemionus_HiC.fasta003528	missense_variant		-
Moderate	HiC_scaffold_7	39569143	C	G	0.046875	0.0454545	0.0166667	0	0	Odocoileus_hemionus_HiC.fasta009061	missense_variant	FAM35A	Family with sequence similarity 35 member A
Moderate	HiC_scaffold_7	39569953	T	A	0.046875	0.0454545	0.0166667	0	0	Odocoileus_hemionus_HiC.fasta009061	missense_variant	FAM35A	Family with sequence similarity 35 member A
Moderate	HiC_scaffold_3	99809572	T	C	0.046875	0.0454545	0	0	0.0714286	Odocoileus_hemionus_HiC.fasta005299	missense_variant	GDF15	Growth differentiation factor 15
Moderate	HiC_scaffold_16	4746367	T	C	0.046875	0.0454545	0	0	0	Odocoileus_hemionus_HiC.fasta015197	missense_variant	PRDM5	Zinc-finger of C2H2 type
Moderate	HiC_scaffold_3	65723423	C	T	0.046875	0.0454545	0	0	0	Odocoileus_hemionus_HiC.fasta004588	missense_variant		Olfactory receptor
Moderate	HiC_scaffold_19	32882879	T	C	0.046875	0.0454545	0	0	0	Odocoileus_hemionus_HiC.fasta018577	missense_variant	HEATR5A	HEAT repeat-containing protein
Moderate	HiC_scaffold_3	86703466	A	C	0.046875	0.0454545	0	0	0	Odocoileus_hemionus_HiC.fasta004873	missense_variant	DPP9	Dipeptidyl peptidase 9
Moderate	HiC_scaffold_13	70826887	A	G	0.046875	0.0454545	0	0	0	Odocoileus_hemionus_HiC.fasta013899	missense_variant	LY6L	Ly-6 antigen / uPA receptor -like domain
Moderate	HiC_scaffold_19	45567440	A	C	0.046875	0.0454545	0	0	0	Odocoileus_hemionus_HiC.fasta018680	missense_variant	MAP1A	Microtubule-associated protein 1A
Moderate	HiC_scaffold_34	8430972	G	A	0.046875	0	0.1	0.0714286	0	Odocoileus_hemionus_HiC.fasta026788	missense_variant	RSPH3	3 homolog
Moderate	HiC_scaffold_2	104142282	A	G	0.046875	0	0.0666667	0.142857	0	Odocoileus_hemionus_HiC.fasta003906	missense_variant	LRRD1	repeats and death domain containing 1
Moderate	HiC_scaffold_14	3294619	A	G	0.046875	0	0.0666667	0	0	Odocoileus_hemionus_HiC.fasta014111	missense_variant	TCN2	Eukaryotic cobalamin-binding protein
Moderate	HiC_scaffold_12	42132292	A	T	0.046875	0	0.05	0.142857	0.0714286	Odocoileus_hemionus_HiC.fasta012845	missense_variant	SNX5	sorting nexin 5
Moderate	HiC_scaffold_3	79153879	G	A	0.046875	0	0.05	0	0	Odocoileus_hemionus_HiC.fasta004732	missense_variant	TEX43	protein C5orf48 homolog
Moderate	HiC_scaffold_22	8678602	G	A	0.046875	0	0.05	0	0	Odocoileus_hemionus_HiC.fasta020175	missense_variant	DSEL	epimerase-like
Moderate	HiC_scaffold_31	29815276	C	A	0.046875	0	0.0166667	0.142857	0	Odocoileus_hemionus_HiC.fasta025437	missense_variant	C9orf3	Peptidase family M1 domain
Moderate	HiC_scaffold_23	27817622	T	G	0.046875	0	0.0166667	0	0.0714286	Odocoileus_hemionus_HiC.fasta020832	missense_variant	SLCO1B3	Solute carrier organic anion transporter family, member
Moderate	HiC_scaffold_8	53019167	G	A	0.046875	0	0.0166667	0	0	Odocoileus_hemionus_HiC.fasta009918	missense_variant	FRY	Furry homolog
Moderate	HiC_scaffold_30	26901081	A	G	0.046875	0	0	0	0.0714286	Odocoileus_hemionus_HiC.fasta025050	missense_variant	UGT2B4	glucuronosyltransferase activity
Moderate	HiC_scaffold_33	40110561	G	A	0.046875	0	0	0	0.0714286	Odocoileus_hemionus_HiC.fasta026674	missense_variant	RPUSD1	RNA pseudouridylate synthase domain-containing protein 1
Moderate	HiC_scaffold_5	84848623	G	A	0.046875	0	0	0	0	Odocoileus_hemionus_HiC.fasta007742	missense_variant	KBTBD13	Kelch repeat and BTB domain-containing protein 13
Moderate	HiC_scaffold_6	81747762	C	T	0.046875	0	0	0	0	Odocoileus_hemionus_HiC.fasta008564	missense_variant	NUDT16	U8 snoRNA-decapping
Moderate	HiC_scaffold_22	23340223	G	T	0.046875	0	0	0	0	Odocoileus_hemionus_HiC.fasta020236	missense_variant	MEP1B	Meprin A subunit beta
Moderate	HiC_scaffold_28	16950030	G	A	0.046875	0	0	0	0	Odocoileus_hemionus_HiC.fasta023437	missense_variant	PRL	Prolactin-related protein
Moderate	HiC_scaffold_1	14796877	A	T	0.046875	0	0	0	0	Odocoileus_hemionus_HiC.fasta001715	missense_variant	DCST1	DC-STAMP domain containing 1
Moderate	HiC_scaffold_3	63661546	A	C	0.046875	0	0	0	0	Odocoileus_hemionus_HiC.fasta004509	missense_variant	ABCA7	cassette subfamily A
Moderate	HiC_scaffold_3	76163400	G	A	0.046875	0	0	0	0	Odocoileus_hemionus_HiC.fasta004718	missense_variant	CEP120	Centrosomal protein
Moderate	HiC_scaffold_4	58215116	T	G	0.046875	0	0	0	0	Odocoileus_hemionus_HiC.fasta006012	missense_variant	B3GNT2	UDP-GlcNAc betaGal beta-1,3-N-acetylglucosaminyltransferase
Moderate	HiC_scaffold_4	64471128	T	C	0.046875	0	0	0	0	Odocoileus_hemionus_HiC.fasta006050	missense_variant	GKN1	Gastrokine-1
Moderate	HiC_scaffold_5	74380649	T	C	0.046875	0	0	0	0	Odocoileus_hemionus_HiC.fasta007524	missense_variant	TRAV22	Immunoglobulin V-set domain
Moderate	HiC_scaffold_5	88831266	T	C	0.046875	0	0	0	0	Odocoileus_hemionus_HiC.fasta007796	missense_variant	IQGAP2	IQ motif containing GTPase activating protein 2
Moderate	HiC_scaffold_6	22477814	A	G	0.046875	0	0	0	0	Odocoileus_hemionus_HiC.fasta008027	missense_variant	SAMD7	sterile alpha motif
Moderate	HiC_scaffold_7	60565975	T	C	0.046875	0	0	0	0	Odocoileus_hemionus_HiC.fasta009282	missense_variant	R3HCC1L	and coiled-coil
Moderate	HiC_scaffold_8	69933387	G	T	0.046875	0	0	0	0	Odocoileus_hemionus_HiC.fasta010075	missense_variant	KBTBD6	Kelch repeat and BTB
Moderate	HiC_scaffold_10	29603391	A	T	0.046875	0	0	0	0	Odocoileus_hemionus_HiC.fasta011332	missense_variant	C1orf101	Cation channel sperm-associated protein subunit delta
Moderate	HiC_scaffold_10	39140852	G	A	0.046875	0	0	0	0	Odocoileus_hemionus_HiC.fasta011443	missense_variant	EXOSC10	exosome component 10
Moderate	HiC_scaffold_12	61543103	C	A	0.046875	0	0	0	0	Odocoileus_hemionus_HiC.fasta013202	missense_variant	MYBL2	Myb-related protein B
Moderate	HiC_scaffold_14	1720610	T	G	0.046875	0	0	0	0	Odocoileus_hemionus_HiC.fasta014058	missense_variant	SUSD2	Sushi domain-containing protein 2
Moderate	HiC_scaffold_15	30433398	G	A	0.046875	0	0	0	0	Odocoileus_hemionus_HiC.fasta014875	missense_variant	BRIX1	BRX1, biogenesis of ribosomes
Moderate	HiC_scaffold_16	42071997	A	G	0.046875	0	0	0	0	Odocoileus_hemionus_HiC.fasta015444	missense_variant	CCDC149	coiled-coil domain containing 149
Moderate	HiC_scaffold_17	149879	C	T	0.046875	0	0	0	0	Odocoileus_hemionus_HiC.fasta015575	missense_variant	ZNF324	Zinc finger protein
Moderate	HiC_scaffold_17	9090172	G	C	0.046875	0	0	0	0	Odocoileus_hemionus_HiC.fasta015959	missense_variant	GRWD1	Glutamate-rich WD repeat-containing protein 1
Moderate	HiC_scaffold_17	36773171	C	T	0.046875	0	0	0	0	Odocoileus_hemionus_HiC.fasta016608	missense_variant	PRSS54	Inactive serine protease
Moderate	HiC_scaffold_17	59384693	G	T	0.046875	0	0	0	0	Odocoileus_hemionus_HiC.fasta016887	missense_variant	CHST6	Carbohydrate sulfotransferase 6
Moderate	HiC_scaffold_18	23163198	C	T	0.046875	0	0	0	0	Odocoileus_hemionus_HiC.fasta017293	missense_variant	SMG6	nonsense mediated mRNA decay factor
Moderate	HiC_scaffold_21	23116015	C	A	0.046875	0	0	0	0	Odocoileus_hemionus_HiC.fasta019863	missense_variant	KIAA0020	Pumilio RNA binding family member 3
Moderate	HiC_scaffold_22	32550756	T	C	0.046875	0	0	0	0	Odocoileus_hemionus_HiC.fasta020297	missense_variant	ESCO1	Establishment of sister chromatid cohesion N-acetyltransferase 1
Moderate	HiC_scaffold_23	37826828	A	T	0.046875	0	0	0	0	Odocoileus_hemionus_HiC.fasta020938	missense_variant	KLRK1	NKG2-D type II integral membrane
Moderate	HiC_scaffold_23	38166660	C	T	0.046875	0	0	0	0	Odocoileus_hemionus_HiC.fasta020950	missense_variant		-
Moderate	HiC_scaffold_28	23714625	G	A	0.046875	0	0	0	0	Odocoileus_hemionus_HiC.fasta023644	missense_variant	PRRC2A	coiled-coil 2A
Moderate	HiC_scaffold_31	2944125	A	G	0.046875	0	0	0	0	Odocoileus_hemionus_HiC.fasta025192	missense_variant	CDK5RAP2	CDK5 regulatory subunit-associated protein
Moderate	HiC_scaffold_34	12402846	A	T	0.046875	0	0	0	0	Odocoileus_hemionus_HiC.fasta026825	missense_variant	CNKSR3	connector enhancer of kinase suppressor of Ras
Moderate	HiC_scaffold_3	36118370	C	T	0.046875	0	0	0	0	Odocoileus_hemionus_HiC.fasta004121	missense_variant	ATP10B	phospholipid-transporting ATPase
Moderate	HiC_scaffold_3	87490490	G	A	0.046875	0	0	0	0	Odocoileus_hemionus_HiC.fasta004892	missense_variant	HSD11B1L	Hydroxysteroid 11-beta-dehydrogenase 1-like protein isoform
Moderate	HiC_scaffold_3	89323798	G	A	0.046875	0	0	0	0	Odocoileus_hemionus_HiC.fasta004959	missense_variant	TIMM44	Mitochondrial import inner membrane translocase subunit TIM44
Moderate	HiC_scaffold_3	90232069	C	T	0.046875	0	0	0	0	Odocoileus_hemionus_HiC.fasta005002	missense_variant	RGL3	Ral guanine nucleotide dissociation
Moderate	HiC_scaffold_4	4206552	C	T	0.046875	0	0	0	0	Odocoileus_hemionus_HiC.fasta005487	missense_variant	CNGA3	Cyclic nucleotide-gated cation channel
Moderate	HiC_scaffold_5	228096	G	C	0.046875	0	0	0	0	Odocoileus_hemionus_HiC.fasta006635	missense_variant	SPG11	Spastic paraplegia 11 (autosomal recessive)
Moderate	HiC_scaffold_5	29456255	A	C	0.046875	0	0	0	0	Odocoileus_hemionus_HiC.fasta006930	missense_variant	PCNXL4	Pecanex-like protein 4
Moderate	HiC_scaffold_5	72766668	A	G	0.046875	0	0	0	0	Odocoileus_hemionus_HiC.fasta007459	missense_variant	APEX1	DNA-(apurinic or apyrimidinic site)
Moderate	HiC_scaffold_6	87329587	T	C	0.046875	0	0	0	0	Odocoileus_hemionus_HiC.fasta008636	missense_variant	TRPM2	Transient receptor potential cation channel, subfamily M, member 2
Moderate	HiC_scaffold_7	73098167	C	T	0.046875	0	0	0	0	Odocoileus_hemionus_HiC.fasta009425	missense_variant	GPAM	Glycerol-3-phosphate acyltransferase 1
Moderate	HiC_scaffold_9	2312773	G	A	0.046875	0	0	0	0	Odocoileus_hemionus_HiC.fasta010165	missense_variant	CTNND1	Catenin (cadherin-associated protein), delta 1
Moderate	HiC_scaffold_9	61413323	C	T	0.046875	0	0	0	0	Odocoileus_hemionus_HiC.fasta010979	missense_variant	ACAT1	acetyl-CoA acetyltransferase
Moderate	HiC_scaffold_10	1666892	C	T	0.046875	0	0	0	0	Odocoileus_hemionus_HiC.fasta011115	missense_variant	LRRN2	Leucine rich repeat neuronal 2
Moderate	HiC_scaffold_10	19187075	G	A	0.046875	0	0	0	0	Odocoileus_hemionus_HiC.fasta011228	missense_variant	RRP15	ribosomal RNA processing 15 homolog
Moderate	HiC_scaffold_10	56391327	G	A	0.046875	0	0	0	0	Odocoileus_hemionus_HiC.fasta011682	missense_variant	ABL2	ABL proto-oncogene 2, non-receptor tyrosine kinase
Moderate	HiC_scaffold_17	11093166	C	T	0.046875	0	0	0	0	Odocoileus_hemionus_HiC.fasta016049	missense_variant	PPM1N	protein phosphatase, Mg2 Mn2 dependent, 1N
Moderate	HiC_scaffold_17	36601129	C	G	0.046875	0	0	0	0	Odocoileus_hemionus_HiC.fasta016604	missense_variant	SETD6	SET domain containing 6
Moderate	HiC_scaffold_17	38162827	G	A	0.046875	0	0	0	0	Odocoileus_hemionus_HiC.fasta016646	missense_variant	CES5A	Carboxylesterase 5A
Moderate	HiC_scaffold_17	60717409	G	A	0.046875	0	0	0	0	Odocoileus_hemionus_HiC.fasta016925	missense_variant	IL34	interleukin 34
Moderate	HiC_scaffold_18	14985215	G	A	0.046875	0	0	0	0	Odocoileus_hemionus_HiC.fasta017120	missense_variant	UNC45B	Unc-45 homolog B
Moderate	HiC_scaffold_19	22143500	G	C	0.046875	0	0	0	0	Odocoileus_hemionus_HiC.fasta018463	missense_variant	TBC1D2B	TBC1 domain family, member 2B
Moderate	HiC_scaffold_19	25520362	C	A	0.046875	0	0	0	0	Odocoileus_hemionus_HiC.fasta018527	missense_variant	EDC3	Enhancer of mRNA decapping 3
Moderate	HiC_scaffold_19	39942826	A	G	0.046875	0	0	0	0	Odocoileus_hemionus_HiC.fasta018645	missense_variant	CTAGE5	Src homology 3 domains
Moderate	HiC_scaffold_20	13517623	G	C	0.046875	0	0	0	0	Odocoileus_hemionus_HiC.fasta019054	missense_variant	XIRP1	Xin actin-binding repeat-containing protein 1
Moderate	HiC_scaffold_20	15983666	T	C	0.046875	0	0	0	0	Odocoileus_hemionus_HiC.fasta019096	missense_variant	POMGNT2	Protein O-linked-mannose beta-1,4-N-acetylglucosaminyltransferase 2-like
Moderate	HiC_scaffold_20	17578048	G	A	0.046875	0	0	0	0	Odocoileus_hemionus_HiC.fasta019121	missense_variant	FANCD2OS	FANCD2 opposite strand
Moderate	HiC_scaffold_20	43286006	C	T	0.046875	0	0	0	0	Odocoileus_hemionus_HiC.fasta019294	missense_variant	DNAH12	ATP-binding dynein motor region D5
Moderate	HiC_scaffold_21	48232590	T	G	0.046875	0	0	0	0	Odocoileus_hemionus_HiC.fasta020030	missense_variant	TOPORS	TOP1 binding arginine serine rich protein
Moderate	HiC_scaffold_22	8845413	C	T	0.046875	0	0	0	0	Odocoileus_hemionus_HiC.fasta020176	missense_variant
Moderate	HiC_scaffold_23	30499516	A	G	0.046875	0	0	0	0	Odocoileus_hemionus_HiC.fasta020856	missense_variant	PIK3C2G	Phosphatidylinositol 4-phosphate 3-kinase C2 domain-containing subunit
Moderate	HiC_scaffold_23	46259618	C	G	0.046875	0	0	0	0	Odocoileus_hemionus_HiC.fasta021138	missense_variant	PEX26	peroxisomal biogenesis factor 26
Moderate	HiC_scaffold_25	35400155	T	G	0.046875	0	0	0	0	Odocoileus_hemionus_HiC.fasta022034	missense_variant	SPHKAP	SPHK1 interactor, AKAP domain containing
Moderate	HiC_scaffold_28	21428629	T	A	0.046875	0	0	0	0	Odocoileus_hemionus_HiC.fasta023541	missense_variant	ZSCAN23	Zinc finger and SCAN
Moderate	HiC_scaffold_28	28285910	G	A	0.046875	0	0	0	0	Odocoileus_hemionus_HiC.fasta023758	missense_variant	MUT	Methylmalonyl-CoA mutase
Moderate	HiC_scaffold_28	30232647	T	G	0.046875	0	0	0	0	Odocoileus_hemionus_HiC.fasta023776	missense_variant	TDRD6	Tudor domain-containing protein 6
Moderate	HiC_scaffold_33	39376516	A	G	0.046875	0	0	0	0	Odocoileus_hemionus_HiC.fasta026639	missense_variant	MEIOB	Meiosis-specific with OB domain-containing protein
Moderate	HiC_scaffold_34	36323053	T	C	0.046875	0	0	0	0	Odocoileus_hemionus_HiC.fasta027030	missense_variant	CYB5R4	cytochrome b5 reductase
Moderate	HiC_scaffold_1	32566523	C	T	0.046875	0	0	0	0	Odocoileus_hemionus_HiC.fasta002110	missense_variant
Moderate	HiC_scaffold_7	55335732	C	T	0.046875	0	0	0	0	Odocoileus_hemionus_HiC.fasta009192	missense_variant	IDE	insulin-degrading enzyme
Moderate	HiC_scaffold_9	51672376	G	T	0.046875	0	0	0	0	Odocoileus_hemionus_HiC.fasta010875	missense_variant	PCSK7	proprotein convertase subtilisin kexin type 7
Moderate	HiC_scaffold_14	18606514	T	G	0.046875	0	0	0	0	Odocoileus_hemionus_HiC.fasta014357	missense_variant	MORN3	MORN repeat-containing protein 3
Moderate	HiC_scaffold_17	15192355	C	T	0.046875	0	0	0	0	Odocoileus_hemionus_HiC.fasta016224	missense_variant	PAK4	kinase 4
Moderate	HiC_scaffold_18	41516020	G	A	0.046875	0	0	0	0	Odocoileus_hemionus_HiC.fasta017838	missense_variant	ATP6V0A1	Essential component of the vacuolar proton pump (V- ATPase), a multimeric enzyme that catalyzes the translocation of protons across the membranes. Required for assembly and activity of the V-ATPase
Moderate	HiC_scaffold_20	42719272	T	C	0.046875	0	0	0	0	Odocoileus_hemionus_HiC.fasta019283	missense_variant	DNASE1L3	deoxyribonuclease
Moderate	HiC_scaffold_20	43392946	A	T	0.046875	0	0	0	0	Odocoileus_hemionus_HiC.fasta019297	missense_variant		ATP-binding dynein motor region D5
Moderate	HiC_scaffold_21	3774026	G	C	0.046875	0	0	0	0	Odocoileus_hemionus_HiC.fasta019669	missense_variant	CCDC180	Coiled-coil domain containing 180
Moderate	HiC_scaffold_23	16578213	C	T	0.046875	0	0	0	0	Odocoileus_hemionus_HiC.fasta020732	missense_variant	YARS2	tyrosine--tRNA ligase
Moderate	HiC_scaffold_25	40324710	T	C	0.046875	0	0	0	0	Odocoileus_hemionus_HiC.fasta022122	missense_variant	MTMR9	Myotubularin-related protein 9-like
Moderate	HiC_scaffold_25	44583280	C	T	0.046875	0	0	0	0	Odocoileus_hemionus_HiC.fasta022197	missense_variant	SYTL1	Synaptotagmin-like protein 1 isoform
Moderate	HiC_scaffold_33	14208802	T	G	0.046875	0	0	0	0	Odocoileus_hemionus_HiC.fasta026191	missense_variant	GBAS	NIPSNAP
Moderate	HiC_scaffold_33	36751344	A	G	0.046875	0	0	0	0	Odocoileus_hemionus_HiC.fasta026518	missense_variant		Ectonucleotide pyrophosphatase phosphodiesterase family member 7-like
Moderate	HiC_scaffold_5	1557634	C	T	0.03125	0.272727	0.133333	0.142857	0.214286	Odocoileus_hemionus_HiC.fasta006655	missense_variant	TDP1	Tyrosyl-DNA phosphodiesterase
Moderate	HiC_scaffold_5	62655258	C	T	0.03125	0.227273	0	0	0	Odocoileus_hemionus_HiC.fasta007306	missense_variant	SPTBN5	Spectrin beta, non-erythrocytic 5
Moderate	HiC_scaffold_26	30336848	A	G	0.03125	0.181818	0	0	0	Odocoileus_hemionus_HiC.fasta022751	missense_variant	SENP1	SUMO1 sentrin specific peptidase 1
Moderate	HiC_scaffold_33	38914538	G	T	0.03125	0.136364	0.133333	0.142857	0.0714286	Odocoileus_hemionus_HiC.fasta026607	missense_variant	Abca17	ABC-2 family transporter protein
Moderate	HiC_scaffold_26	49998379	T	G	0.03125	0.136364	0.116667	0.214286	0	Odocoileus_hemionus_HiC.fasta022913	missense_variant	SLC16A7	Solute carrier family 16
Moderate	HiC_scaffold_33	5741141	C	T	0.03125	0.136364	0.116667	0.142857	0	Odocoileus_hemionus_HiC.fasta026039	missense_variant	MCM7	DNA replication licensing factor MCM7
Moderate	HiC_scaffold_5	89770860	T	C	0.03125	0.136364	0.05	0	0	Odocoileus_hemionus_HiC.fasta007808	missense_variant	COL4A3BP	collagen type IV
Moderate	HiC_scaffold_2	30152997	C	T	0.03125	0.136364	0.0333333	0.142857	0	Odocoileus_hemionus_HiC.fasta003317	missense_variant	ASB15	Ankyrin repeat and SOCS box
Moderate	HiC_scaffold_5	84714195	G	T	0.03125	0.136364	0.0166667	0	0	Odocoileus_hemionus_HiC.fasta007737	missense_variant	CILP	Cartilage intermediate layer protein
Moderate	HiC_scaffold_26	22697731	T	A	0.03125	0.136364	0.0166667	0	0	Odocoileus_hemionus_HiC.fasta022536	missense_variant	CEP83	Centrosomal protein
Moderate	HiC_scaffold_26	40178460	A	T	0.03125	0.136364	0	0	0	Odocoileus_hemionus_HiC.fasta022820	missense_variant	PTPRB	Receptor-type tyrosine-protein phosphatase
Moderate	HiC_scaffold_22	32457539	T	C	0.03125	0.0909091	0.183333	0.0714286	0.357143	Odocoileus_hemionus_HiC.fasta020294	missense_variant
Moderate	HiC_scaffold_10	74353096	T	G	0.03125	0.0909091	0.133333	0.285714	0	Odocoileus_hemionus_HiC.fasta011863	missense_variant	DDX59	ATP-dependent RNA helicase DDX59
Moderate	HiC_scaffold_24	34116563	T	A	0.03125	0.0909091	0.1	0.0714286	0	Odocoileus_hemionus_HiC.fasta021559	missense_variant	MICAL1	Microtubule associated monooxygenase, calponin and LIM domain containing 1
Moderate	HiC_scaffold_8	370521	C	T	0.03125	0.0909091	0.0833333	0	0.285714	Odocoileus_hemionus_HiC.fasta009617	missense_variant	GAS6	Growth arrest-specific protein 6
Moderate	HiC_scaffold_26	47529493	C	T	0.03125	0.0909091	0.0833333	0	0	Odocoileus_hemionus_HiC.fasta022904	missense_variant	CDK2	kinase 2
Moderate	HiC_scaffold_14	20246647	G	A	0.03125	0.0909091	0.0666667	0	0.0714286	Odocoileus_hemionus_HiC.fasta014406	missense_variant	ATP6V0A2	V-type proton ATPase 116 kDa subunit a isoform
Moderate	HiC_scaffold_22	31023639	G	T	0.03125	0.0909091	0.05	0	0	Odocoileus_hemionus_HiC.fasta020279	missense_variant	NPC1	Niemann-Pick C1
Moderate	HiC_scaffold_18	50979858	T	C	0.03125	0.0909091	0.0166667	0	0	Odocoileus_hemionus_HiC.fasta018102	missense_variant	ENPP7	ectonucleotide pyrophosphatase phosphodiesterase
Moderate	HiC_scaffold_14	2949431	C	T	0.03125	0.0909091	0	0	0	Odocoileus_hemionus_HiC.fasta014101	missense_variant	INPP5J	Inositol polyphosphate-5-phosphatase J
Moderate	HiC_scaffold_4	74608799	T	C	0.03125	0.0454545	0.15	0.214286	0	Odocoileus_hemionus_HiC.fasta006189	missense_variant	TDRD15	Tudor domain
Moderate	HiC_scaffold_1	65866213	G	A	0.03125	0.0454545	0.1	0.0714286	0	Odocoileus_hemionus_HiC.fasta002362	missense_variant	ERICH3	Domain of unknown function (DUF4590)
Moderate	HiC_scaffold_7	64438581	G	C	0.03125	0.0454545	0.1	0	0	Odocoileus_hemionus_HiC.fasta009364	missense_variant	ARL3	ADP-ribosylation factor-like protein 3
Moderate	HiC_scaffold_5	72826923	G	A	0.03125	0.0454545	0.0666667	0.0714286	0	Odocoileus_hemionus_HiC.fasta007462	missense_variant	RNASE10	Inactive ribonuclease-like protein 10
Moderate	HiC_scaffold_8	29507623	A	G	0.03125	0.0454545	0.0333333	0	0	Odocoileus_hemionus_HiC.fasta009765	missense_variant	RNF219	Ring finger protein 219
Moderate	HiC_scaffold_14	62531913	A	G	0.03125	0.0454545	0.0166667	0.285714	0	Odocoileus_hemionus_HiC.fasta014664	missense_variant	SH3D19	SH3 domain-containing protein
Moderate	HiC_scaffold_14	62561271	T	C	0.03125	0.0454545	0.0166667	0.285714	0	Odocoileus_hemionus_HiC.fasta014664	missense_variant	SH3D19	SH3 domain-containing protein
Moderate	HiC_scaffold_5	75545879	A	G	0.03125	0.0454545	0.0166667	0	0.0714286	Odocoileus_hemionus_HiC.fasta007570	missense_variant	ACIN1	Apoptotic chromatin condensation inducer
Moderate	HiC_scaffold_10	31857319	A	G	0.03125	0.0454545	0.0166667	0	0	Odocoileus_hemionus_HiC.fasta011355	missense_variant	EXO1	Exonuclease 1
Moderate	HiC_scaffold_12	54314616	C	T	0.03125	0.0454545	0.0166667	0	0	Odocoileus_hemionus_HiC.fasta013122	missense_variant	C20orf173	Chromosome 20 open reading frame 173
Moderate	HiC_scaffold_32	15749590	G	C	0.03125	0.0454545	0.0166667	0	0	Odocoileus_hemionus_HiC.fasta025744	missense_variant	FAT1	Protocadherin Fat 1
Moderate	HiC_scaffold_17	28513972	C	T	0.03125	0.0454545	0.0166667	0	0	Odocoileus_hemionus_HiC.fasta016539	missense_variant	PLEKHG4	Pleckstrin homology and RhoGEF domain containing G4
Moderate	HiC_scaffold_6	70796339	A	C	0.03125	0.0454545	0	0	0.0714286	Odocoileus_hemionus_HiC.fasta008451	missense_variant	RNF7	RING-box protein 2 isoform
Moderate	HiC_scaffold_12	23914627	C	T	0.03125	0.0454545	0	0	0	Odocoileus_hemionus_HiC.fasta012644	missense_variant	NSUN6	NOP2 Sun RNA methyltransferase family member 6
Moderate	HiC_scaffold_5	17798674	A	G	0.03125	0.0454545	0	0	0	Odocoileus_hemionus_HiC.fasta006803	missense_variant	DCAF4	DDB1 and
Moderate	HiC_scaffold_21	32758843	T	C	0.03125	0.0454545	0	0	0	Odocoileus_hemionus_HiC.fasta019918	missense_variant	MPDZ	Multiple PDZ domain crumbs cell polarity complex component
Moderate	HiC_scaffold_24	28006929	T	C	0.03125	0.0454545	0	0	0	Odocoileus_hemionus_HiC.fasta021509	missense_variant	DSE	epimerase
Moderate	HiC_scaffold_33	14664209	G	A	0.03125	0.0454545	0	0	0	Odocoileus_hemionus_HiC.fasta026217	missense_variant	PRSS53	Serine protease 53
Moderate	HiC_scaffold_26	1427629	T	C	0.03125	0.0454545	0	0	0	Odocoileus_hemionus_HiC.fasta022411	missense_variant	ZFC3H1	zinc finger
Moderate	HiC_scaffold_33	4052384	C	T	0.03125	0.0454545	0	0	0	Odocoileus_hemionus_HiC.fasta025985	missense_variant	USP42	Ubiquitin carboxyl-terminal hydrolase 42
Moderate	HiC_scaffold_33	4150965	A	G	0.03125	0	0.05	0.214286	0	Odocoileus_hemionus_HiC.fasta025988	missense_variant	PMS2	Mismatch repair endonuclease PMS2
Moderate	HiC_scaffold_19	45684094	C	G	0.03125	0	0.05	0	0	Odocoileus_hemionus_HiC.fasta018687	missense_variant	ELL3	Elongation factor
Moderate	HiC_scaffold_4	98018722	G	A	0.03125	0	0.05	0	0	Odocoileus_hemionus_HiC.fasta006487	missense_variant	NTNG2	netrin-G2
Moderate	HiC_scaffold_18	6571561	T	C	0.03125	0	0.0333333	0	0.0714286	Odocoileus_hemionus_HiC.fasta016958	missense_variant	PCTP	Phosphatidylcholine transfer protein-like
Moderate	HiC_scaffold_5	73312792	G	A	0.03125	0	0.0333333	0	0	Odocoileus_hemionus_HiC.fasta007488	missense_variant	RNASE7	Ribonuclease
Moderate	HiC_scaffold_17	8361914	C	G	0.03125	0	0.0333333	0	0	Odocoileus_hemionus_HiC.fasta015909	missense_variant	CCDC155	Coiled-coil domain containing 155
Moderate	HiC_scaffold_17	9329839	C	A	0.03125	0	0.0333333	0	0	Odocoileus_hemionus_HiC.fasta015972	missense_variant	LIG1	DNA ligase 1
Moderate	HiC_scaffold_7	184955	T	A	0.03125	0	0.0166667	0	0	Odocoileus_hemionus_HiC.fasta008704	missense_variant	BMS1	ribosome biogenesis
Moderate	HiC_scaffold_11	25385961	C	T	0.03125	0	0.0166667	0	0	Odocoileus_hemionus_HiC.fasta012051	missense_variant
Moderate	HiC_scaffold_7	59514025	T	C	0.03125	0	0.0166667	0	0	Odocoileus_hemionus_HiC.fasta009256	missense_variant	LCOR	helix-turn-helix, Psq domain
Moderate	HiC_scaffold_17	37436281	T	C	0.03125	0	0.0166667	0	0	Odocoileus_hemionus_HiC.fasta016627	missense_variant	COQ9	Ubiquinone biosynthesis protein COQ9
Moderate	HiC_scaffold_7	82343398	C	A	0.03125	0	0	0	0.0714286	Odocoileus_hemionus_HiC.fasta009508	missense_variant	KATNA1	Catalytic subunit of a complex which severs microtubules in an ATP-dependent manner. Microtubule severing may promote rapid reorganization of cellular microtubule arrays and the release of microtubules from the centrosome following nucleation. Microtubule release from the mitotic spindle poles may allow depolymerization of the microtubule end proximal to the spindle pole, leading to poleward micr…
Moderate	HiC_scaffold_23	10945487	C	G	0.03125	0	0	0	0.0714286	Odocoileus_hemionus_HiC.fasta020659	missense_variant	PRDM4	PR domain zinc finger protein 4
Moderate	HiC_scaffold_1	13878859	T	G	0.03125	0	0	0	0	Odocoileus_hemionus_HiC.fasta001673	missense_variant	SEMA4A	semaphorin domain
Moderate	HiC_scaffold_2	31455608	T	C	0.03125	0	0	0	0	Odocoileus_hemionus_HiC.fasta003330	missense_variant&splice_region_variant	AASS	Alpha-aminoadipic semialdehyde synthase
Moderate	HiC_scaffold_2	40485044	T	G	0.03125	0	0	0	0	Odocoileus_hemionus_HiC.fasta003405	missense_variant	NPC1L1	NPC1 like intracellular cholesterol transporter 1
Moderate	HiC_scaffold_3	45142688	G	A	0.03125	0	0	0	0	Odocoileus_hemionus_HiC.fasta004205	missense_variant	SLC36A1	Solute carrier family 36 member 1
Moderate	HiC_scaffold_3	73970667	G	A	0.03125	0	0	0	0	Odocoileus_hemionus_HiC.fasta004699	missense_variant		zinc finger
Moderate	HiC_scaffold_3	85938596	G	A	0.03125	0	0	0	0	Odocoileus_hemionus_HiC.fasta004836	missense_variant	TJP3	Tight junction protein
Moderate	HiC_scaffold_3	89587272	C	A	0.03125	0	0	0	0	Odocoileus_hemionus_HiC.fasta004977	missense_variant	PNPLA6	phospholipase domain containing
Moderate	HiC_scaffold_4	28987962	T	C	0.03125	0	0	0	0	Odocoileus_hemionus_HiC.fasta005774	missense_variant	MSH2	DNA mismatch repair
Moderate	HiC_scaffold_4	42976808	C	T	0.03125	0	0	0	0	Odocoileus_hemionus_HiC.fasta005861	missense_variant	RANBP2	E3 SUMO-protein ligase
Moderate	HiC_scaffold_4	77768408	G	A	0.03125	0	0	0	0	Odocoileus_hemionus_HiC.fasta006222	missense_variant	RAD51AP2	RAD51 associated protein 2
Moderate	HiC_scaffold_5	76393790	C	T	0.03125	0	0	0	0	Odocoileus_hemionus_HiC.fasta007623	missense_variant	TGM1	Transglutaminase 1
Moderate	HiC_scaffold_5	83654315	C	T	0.03125	0	0	0	0	Odocoileus_hemionus_HiC.fasta007724	missense_variant	DIS3L	DIS3 like exosome 3'-5' exoribonuclease
Moderate	HiC_scaffold_10	34504111	C	T	0.03125	0	0	0	0	Odocoileus_hemionus_HiC.fasta011385	missense_variant	METTL11B	Methyltransferase like 11B
Moderate	HiC_scaffold_11	59307458	C	A	0.03125	0	0	0	0	Odocoileus_hemionus_HiC.fasta012316	missense_variant	DUSP19	Dual specificity protein phosphatase 19
Moderate	HiC_scaffold_11	59335908	C	T	0.03125	0	0	0	0	Odocoileus_hemionus_HiC.fasta012317	missense_variant	NUP35	Nucleoporin
Moderate	HiC_scaffold_12	70598509	C	G	0.03125	0	0	0	0	Odocoileus_hemionus_HiC.fasta013361	missense_variant	CYP24A1	Cytochrome P450, family 24, subfamily A, polypeptide 1
Moderate	HiC_scaffold_14	19646247	T	G	0.03125	0	0	0	0	Odocoileus_hemionus_HiC.fasta014388	missense_variant	OGFOD2	oxygenase domain containing 2
Moderate	HiC_scaffold_14	38567932	A	C	0.03125	0	0	0	0	Odocoileus_hemionus_HiC.fasta014541	missense_variant&splice_region_variant	FAT4	FAT atypical cadherin 4
Moderate	HiC_scaffold_16	4185492	A	G	0.03125	0	0	0	0	Odocoileus_hemionus_HiC.fasta015191	missense_variant	QRFPR	Pyroglutamylated RFamide peptide
Moderate	HiC_scaffold_16	6132698	G	A	0.03125	0	0	0	0	Odocoileus_hemionus_HiC.fasta015210	missense_variant	FABP2	Fatty acid-binding protein
Moderate	HiC_scaffold_17	17539492	C	T	0.03125	0	0	0	0	Odocoileus_hemionus_HiC.fasta016321	missense_variant	NPHS1	CD80-like C2-set immunoglobulin domain
Moderate	HiC_scaffold_18	55956136	G	A	0.03125	0	0	0	0	Odocoileus_hemionus_HiC.fasta018246	missense_variant	COG1	oligomeric golgi complex
Moderate	HiC_scaffold_19	36134323	A	G	0.03125	0	0	0	0	Odocoileus_hemionus_HiC.fasta018606	missense_variant	BAZ1A	Bromodomain adjacent to zinc finger domain
Moderate	HiC_scaffold_19	45185060	G	T	0.03125	0	0	0	0	Odocoileus_hemionus_HiC.fasta018670	missense_variant	FANCM	Fanconi anemia group M protein
Moderate	HiC_scaffold_20	13440758	T	A	0.03125	0	0	0	0	Odocoileus_hemionus_HiC.fasta019051	missense_variant	GORASP1	golgi reassembly stacking protein 1
Moderate	HiC_scaffold_23	1475008	G	T	0.03125	0	0	0	0	Odocoileus_hemionus_HiC.fasta020564	missense_variant	NEDD1	Neural precursor cell expressed, developmentally down-regulated 1
Moderate	HiC_scaffold_23	17575565	G	A	0.03125	0	0	0	0	Odocoileus_hemionus_HiC.fasta020743	missense_variant	OIP5	Opa interacting protein 5
Moderate	HiC_scaffold_28	4439151	A	G	0.03125	0	0	0	0	Odocoileus_hemionus_HiC.fasta023345	missense_variant	DSP	Desmoplakin
Moderate	HiC_scaffold_31	8849940	G	A	0.03125	0	0	0	0	Odocoileus_hemionus_HiC.fasta025215	missense_variant	AKNA	Transcription factor
Moderate	HiC_scaffold_31	31932387	A	C	0.03125	0	0	0	0	Odocoileus_hemionus_HiC.fasta025457	missense_variant	KIF27	Kinesin family member 27
Moderate	HiC_scaffold_32	14791377	C	T	0.03125	0	0	0	0	Odocoileus_hemionus_HiC.fasta025727	missense_variant	SNX25	Sorting nexin C terminal
Moderate	HiC_scaffold_1	7344182	C	A	0.03125	0	0	0	0	Odocoileus_hemionus_HiC.fasta001494	missense_variant	DUSP12	dual specificity
Moderate	HiC_scaffold_1	28051857	G	A	0.03125	0	0	0	0	Odocoileus_hemionus_HiC.fasta002021	missense_variant	RSBN1	round spermatid basic protein 1
Moderate	HiC_scaffold_1	36928261	T	C	0.03125	0	0	0	0	Odocoileus_hemionus_HiC.fasta002140	missense_variant	HSP90AA1	CTP binding
Moderate	HiC_scaffold_1	55218718	G	A	0.03125	0	0	0	0	Odocoileus_hemionus_HiC.fasta002291	missense_variant	hnrnpa1	Heterogeneous nuclear ribonucleoprotein A1-like
Moderate	HiC_scaffold_1	73187794	A	G	0.03125	0	0	0	0	Odocoileus_hemionus_HiC.fasta002401	missense_variant	IL23R	Receptor
Moderate	HiC_scaffold_1	87432011	C	G	0.03125	0	0	0	0	Odocoileus_hemionus_HiC.fasta002518	missense_variant	CPT2	Carnitine O-palmitoyltransferase 2, mitochondrial
Moderate	HiC_scaffold_1	109692108	G	A	0.03125	0	0	0	0	Odocoileus_hemionus_HiC.fasta002886	missense_variant	ASB18	Ankyrin repeat and SOCS box
Moderate	HiC_scaffold_2	7039915	C	T	0.03125	0	0	0	0	Odocoileus_hemionus_HiC.fasta003074	missense_variant	KRBA1	KRAB-A domain containing 1
Moderate	HiC_scaffold_2	51302059	G	A	0.03125	0	0	0	0	Odocoileus_hemionus_HiC.fasta003507	missense_variant	INMT	substituted 1 base at 1 genomic stop codon
Moderate	HiC_scaffold_3	74842346	C	T	0.03125	0	0	0	0	Odocoileus_hemionus_HiC.fasta004702	missense_variant	SRFBP1	Serum response factor-binding protein
Moderate	HiC_scaffold_3	87807065	C	A	0.03125	0	0	0	0	Odocoileus_hemionus_HiC.fasta004905	missense_variant	GTF2F1	General transcription factor IIF
Moderate	HiC_scaffold_3	90294538	A	G	0.03125	0	0	0	0	Odocoileus_hemionus_HiC.fasta005009	missense_variant	TSPAN16	Tetraspanin 16
Moderate	HiC_scaffold_4	10753000	A	G	0.03125	0	0	0	0	Odocoileus_hemionus_HiC.fasta005579	missense_variant	MTHFD2	Bifunctional methylenetetrahydrofolate dehydrogenase cyclohydrolase
Moderate	HiC_scaffold_4	11529173	A	G	0.03125	0	0	0	0	Odocoileus_hemionus_HiC.fasta005596	missense_variant	FBXO41	F-box only protein 41
Moderate	HiC_scaffold_4	28647089	G	A	0.03125	0	0	0	0	Odocoileus_hemionus_HiC.fasta005770	missense_variant	TTC7A	tetratricopeptide repeat
Moderate	HiC_scaffold_4	101518063	C	A	0.03125	0	0	0	0	Odocoileus_hemionus_HiC.fasta006573	missense_variant	CCDC183	coiled-coil
Moderate	HiC_scaffold_5	22551774	G	A	0.03125	0	0	0	0	Odocoileus_hemionus_HiC.fasta006850	missense_variant	RDH11	Retinol dehydrogenase 11
Moderate	HiC_scaffold_5	28691079	T	C	0.03125	0	0	0	0	Odocoileus_hemionus_HiC.fasta006917	missense_variant	SLC38A6	Solute carrier family 38, member 6
Moderate	HiC_scaffold_5	41866177	T	G	0.03125	0	0	0	0	Odocoileus_hemionus_HiC.fasta007070	missense_variant	CYP19A1	cytochrome P450
Moderate	HiC_scaffold_5	63205757	G	C	0.03125	0	0	0	0	Odocoileus_hemionus_HiC.fasta007323	missense_variant	EXD1	Exonuclease 3'-5'
Moderate	HiC_scaffold_5	76314680	G	A	0.03125	0	0	0	0	Odocoileus_hemionus_HiC.fasta007612	missense_variant	IRF9	Interferon regulatory factor 9
Moderate	HiC_scaffold_6	40551268	A	G	0.03125	0	0	0	0	Odocoileus_hemionus_HiC.fasta008186	missense_variant	TPRG1	Tumor protein p63 regulated 1
Moderate	HiC_scaffold_6	41987162	G	A	0.03125	0	0	0	0	Odocoileus_hemionus_HiC.fasta008195	missense_variant	IL1RAP	receptor accessory protein
Moderate	HiC_scaffold_7	4605150	G	A	0.03125	0	0	0	0	Odocoileus_hemionus_HiC.fasta008740	missense_variant	LYST	Lysosomal trafficking regulator
Moderate	HiC_scaffold_7	15375088	T	C	0.03125	0	0	0	0	Odocoileus_hemionus_HiC.fasta008838	missense_variant	RHOBTB1	BTB domain containing 1
Moderate	HiC_scaffold_7	22787308	A	T	0.03125	0	0	0	0	Odocoileus_hemionus_HiC.fasta008863	missense_variant	SIRT1	Sir2 family
Moderate	HiC_scaffold_7	50462750	C	A	0.03125	0	0	0	0	Odocoileus_hemionus_HiC.fasta009135	missense_variant	ASAH2	N-acylsphingosine amidohydrolase
Moderate	HiC_scaffold_7	52129994	T	A	0.03125	0	0	0	0	Odocoileus_hemionus_HiC.fasta009157	missense_variant	LIPM	member M
Moderate	HiC_scaffold_8	60191375	C	G	0.03125	0	0	0	0	Odocoileus_hemionus_HiC.fasta009983	missense_variant	CCDC70	Coiled-coil domain containing 70
Moderate	HiC_scaffold_8	60291598	C	T	0.03125	0	0	0	0	Odocoileus_hemionus_HiC.fasta009984	missense_variant	DHRS12	dehydrogenase reductase (SDR family) member 12
Moderate	HiC_scaffold_9	488304	G	T	0.03125	0	0	0	0	Odocoileus_hemionus_HiC.fasta010123	missense_variant	NCAPD3	non-SMC condensin II complex, subunit D3
Moderate	HiC_scaffold_9	50132969	G	T	0.03125	0	0	0	0	Odocoileus_hemionus_HiC.fasta010837	missense_variant	BCL9L	B-cell CLL lymphoma 9-like
Moderate	HiC_scaffold_10	1476886	C	T	0.03125	0	0	0	0	Odocoileus_hemionus_HiC.fasta011109	missense_variant	PPP1R15B	Protein phosphatase 1, regulatory subunit 15B
Moderate	HiC_scaffold_10	11014565	G	T	0.03125	0	0	0	0	Odocoileus_hemionus_HiC.fasta011208	missense_variant	RGS18	regulator of G-protein signaling
Moderate	HiC_scaffold_10	47520697	C	T	0.03125	0	0	0	0	Odocoileus_hemionus_HiC.fasta011572	missense_variant	CCNL2	Belongs to the cyclin family
Moderate	HiC_scaffold_10	71544344	G	A	0.03125	0	0	0	0	Odocoileus_hemionus_HiC.fasta011848	missense_variant	CRB1	Crumbs 1, cell polarity complex component
Moderate	HiC_scaffold_12	8326554	T	G	0.03125	0	0	0	0	Odocoileus_hemionus_HiC.fasta012494	missense_variant	NUDT5	Nudix hydrolase
Moderate	HiC_scaffold_12	33098829	G	T	0.03125	0	0	0	0	Odocoileus_hemionus_HiC.fasta012743	missense_variant	VSX1	visual system homeobox 1
Moderate	HiC_scaffold_12	62962249	G	A	0.03125	0	0	0	0	Odocoileus_hemionus_HiC.fasta013239	missense_variant	PIGT	Phosphatidylinositol glycan anchor biosynthesis class T
Moderate	HiC_scaffold_13	47602285	C	G	0.03125	0	0	0	0	Odocoileus_hemionus_HiC.fasta013708	missense_variant	ARFGEF1	Brefeldin A-inhibited guanine nucleotide-exchange protein 1
Moderate	HiC_scaffold_13	54057992	T	A	0.03125	0	0	0	0	Odocoileus_hemionus_HiC.fasta013760	missense_variant	CYP7A1	Cholesterol 7-alpha-monooxygenase-like
Moderate	HiC_scaffold_13	56252201	C	T	0.03125	0	0	0	0	Odocoileus_hemionus_HiC.fasta013778	missense_variant	RP1	deleted 1 base in 1 codon
Moderate	HiC_scaffold_14	2299220	G	A	0.03125	0	0	0	0	Odocoileus_hemionus_HiC.fasta014082	missense_variant	SLC5A4	Belongs to the sodium solute symporter (SSF) (TC 2.A.21) family
Moderate	HiC_scaffold_14	9856820	G	T	0.03125	0	0	0	0	Odocoileus_hemionus_HiC.fasta014237	missense_variant	SIRT4	Acts as NAD-dependent protein lipoamidase, ADP-ribosyl transferase and deacetylase. Catalyzes more efficiently removal of lipoyl- and biotinyl- than acetyl-lysine modifications. Inhibits the pyruvate dehydrogenase complex (PDH) activity via the enzymatic hydrolysis of the lipoamide cofactor from the E2 component, DLAT, in a phosphorylation-independent manner. Catalyzes the transfer of ADP-ribosyl…
Moderate	HiC_scaffold_14	20234703	A	T	0.03125	0	0	0	0	Odocoileus_hemionus_HiC.fasta014406	missense_variant	ATP6V0A2	V-type proton ATPase 116 kDa subunit a isoform
Moderate	HiC_scaffold_14	66163286	T	G	0.03125	0	0	0	0	Odocoileus_hemionus_HiC.fasta014697	missense_variant	FGA	Cleaved by the protease thrombin to yield monomers which, together with fibrinogen beta (FGB) and fibrinogen gamma (FGG), polymerize to form an insoluble fibrin matrix. Fibrin has a major function in hemostasis as one of the primary components of blood clots. In addition, functions during the early stages of wound repair to stabilize the lesion and guide cell migration during re-epithelialization…
Moderate	HiC_scaffold_16	2691227	A	G	0.03125	0	0	0	0	Odocoileus_hemionus_HiC.fasta015182	missense_variant	NAF1	H ACA ribonucleoprotein complex non-core subunit
Moderate	HiC_scaffold_16	3503550	G	A	0.03125	0	0	0	0	Odocoileus_hemionus_HiC.fasta015185	missense_variant	CCNA2	N-terminal region of cyclin_N
Moderate	HiC_scaffold_16	4505160	C	T	0.03125	0	0	0	0	Odocoileus_hemionus_HiC.fasta015194	missense_variant	NDNF	Neuron derived neurotrophic factor
Moderate	HiC_scaffold_16	18202536	G	A	0.03125	0	0	0	0	Odocoileus_hemionus_HiC.fasta015299	missense_variant	TBCK	TBC domain-containing protein kinase-like protein isoform
Moderate	HiC_scaffold_17	37412440	A	G	0.03125	0	0	0	0	Odocoileus_hemionus_HiC.fasta016625	missense_variant	DOK4	docking protein 4
Moderate	HiC_scaffold_18	34867436	C	T	0.03125	0	0	0	0	Odocoileus_hemionus_HiC.fasta017619	missense_variant	KCNJ12	Potassium voltage-gated channel subfamily J member
Moderate	HiC_scaffold_21	22599926	T	A	0.03125	0	0	0	0	Odocoileus_hemionus_HiC.fasta019859	missense_variant	NAP1L1	Nucleosome assembly protein 1-like
Moderate	HiC_scaffold_21	25908230	C	T	0.03125	0	0	0	0	Odocoileus_hemionus_HiC.fasta019894	missense_variant	RANBP6	Ran-binding protein 6 isoform
Moderate	HiC_scaffold_22	41116516	C	T	0.03125	0	0	0	0	Odocoileus_hemionus_HiC.fasta020392	missense_variant	MC5R	Receptor for MSH (alpha, beta and gamma) and ACTH. The activity of this receptor is mediated by G proteins which activate adenylate cyclase. This receptor is a
Moderate	HiC_scaffold_23	17575536	C	T	0.03125	0	0	0	0	Odocoileus_hemionus_HiC.fasta020743	missense_variant	OIP5	Opa interacting protein 5
Moderate	HiC_scaffold_23	38204515	C	T	0.03125	0	0	0	0	Odocoileus_hemionus_HiC.fasta020952	missense_variant	CLEC2A	C-type lectin domain family 2, member A
Moderate	HiC_scaffold_23	40988624	G	A	0.03125	0	0	0	0	Odocoileus_hemionus_HiC.fasta021053	missense_variant	CD27	CD27 antigen
Moderate	HiC_scaffold_23	46929934	C	T	0.03125	0	0	0	0	Odocoileus_hemionus_HiC.fasta021164	missense_variant	CSNK1E	Casein kinase 1
Moderate	HiC_scaffold_24	36619970	C	T	0.03125	0	0	0	0	Odocoileus_hemionus_HiC.fasta021590	missense_variant	QRSL1	glutamyl-tRNA(Gln) amidotransferase subunit A
Moderate	HiC_scaffold_25	11095447	G	A	0.03125	0	0	0	0	Odocoileus_hemionus_HiC.fasta021789	missense_variant	KIAA2012	Domain of unknown function (DUF4670)
Moderate	HiC_scaffold_25	26577996	C	T	0.03125	0	0	0	0	Odocoileus_hemionus_HiC.fasta021940	missense_variant	PRKAG3	5'-AMP-activated protein kinase subunit gamma-3
Moderate	HiC_scaffold_25	45019961	G	A	0.03125	0	0	0	0	Odocoileus_hemionus_HiC.fasta022211	missense_variant	RPLP0	60S acidic ribosomal protein P0
Moderate	HiC_scaffold_26	25961850	T	C	0.03125	0	0	0	0	Odocoileus_hemionus_HiC.fasta022629	missense_variant	KRT84	keratin 84
Moderate	HiC_scaffold_28	22691762	C	T	0.03125	0	0	0	0	Odocoileus_hemionus_HiC.fasta023584	missense_variant	TRIM31	tripartite motif containing 31
Moderate	HiC_scaffold_28	23785416	C	T	0.03125	0	0	0	0	Odocoileus_hemionus_HiC.fasta023656	missense_variant	LY6G6C	Lymphocyte antigen 6 complex, locus
Moderate	HiC_scaffold_28	42811778	T	C	0.03125	0	0	0	0	Odocoileus_hemionus_HiC.fasta024026	missense_variant	KLHL31	Kelch-like protein 31
Moderate	HiC_scaffold_29	7520707	G	A	0.03125	0	0	0	0	Odocoileus_hemionus_HiC.fasta024319	missense_variant	ZNHIT2	Zinc finger HIT domain-containing protein 2
Moderate	HiC_scaffold_29	7520821	G	A	0.03125	0	0	0	0	Odocoileus_hemionus_HiC.fasta024319	missense_variant	ZNHIT2	Zinc finger HIT domain-containing protein 2
Moderate	HiC_scaffold_29	9809818	G	A	0.03125	0	0	0	0	Odocoileus_hemionus_HiC.fasta024426	missense_variant	AHNAK	AHNAK nucleoprotein
Moderate	HiC_scaffold_29	10452061	C	A	0.03125	0	0	0	0	Odocoileus_hemionus_HiC.fasta024444	missense_variant	MYRF	Myelin regulatory factor
Moderate	HiC_scaffold_30	18094714	A	G	0.03125	0	0	0	0	Odocoileus_hemionus_HiC.fasta024942	missense_variant	NAA11	N(alpha)-acetyltransferase 11, NatA catalytic subunit
Moderate	HiC_scaffold_31	25880779	C	T	0.03125	0	0	0	0	Odocoileus_hemionus_HiC.fasta025380	missense_variant	PTPDC1	Protein tyrosine phosphatase domain-containing protein 1
Moderate	HiC_scaffold_31	31551842	A	G	0.03125	0	0	0	0	Odocoileus_hemionus_HiC.fasta025452	missense_variant	SLC28A3	Solute carrier family 28
Moderate	HiC_scaffold_32	13558798	A	G	0.03125	0	0	0	0	Odocoileus_hemionus_HiC.fasta025708	missense_variant	ING2	Inhibitor of growth protein
Moderate	HiC_scaffold_33	23064567	C	T	0.03125	0	0	0	0	Odocoileus_hemionus_HiC.fasta026396	missense_variant	ACSM4	acyl-CoA synthetase medium-chain family member 4
Moderate	HiC_scaffold_33	38394939	G	A	0.03125	0	0	0	0	Odocoileus_hemionus_HiC.fasta026577	missense_variant	CCDC64B	Bicaudal D-related protein 2
Moderate	HiC_scaffold_33	38944893	G	A	0.03125	0	0	0	0	Odocoileus_hemionus_HiC.fasta026607	missense_variant	Abca17	ABC-2 family transporter protein
Moderate	HiC_scaffold_1	8885598	C	T	0.03125	0	0	0	0	Odocoileus_hemionus_HiC.fasta001547	missense_variant	COPA	The coatomer is a cytosolic protein complex that binds to dilysine motifs and reversibly associates with Golgi non- clathrin-coated vesicles, which further mediate biosynthetic protein transport from the ER, via the Golgi up to the trans Golgi network
Moderate	HiC_scaffold_1	20789798	G	A	0.03125	0	0	0	0	Odocoileus_hemionus_HiC.fasta001935	missense_variant	BCL9	B-cell CLL lymphoma 9
Moderate	HiC_scaffold_1	100396639	C	G	0.03125	0	0	0	0	Odocoileus_hemionus_HiC.fasta002746	missense_variant	PPIE	PPIases accelerate the folding of proteins. It catalyzes the cis-trans isomerization of proline imidic peptide bonds in oligopeptides
Moderate	HiC_scaffold_2	65935620	T	C	0.03125	0	0	0	0	Odocoileus_hemionus_HiC.fasta003603	missense_variant	TARP	Immunoglobulin C-Type
Moderate	HiC_scaffold_3	28192745	C	A	0.03125	0	0	0	0	Odocoileus_hemionus_HiC.fasta004091	missense_variant	ZFYVE16	Zinc finger FYVE domain-containing protein
Moderate	HiC_scaffold_3	41294367	T	C	0.03125	0	0	0	0	Odocoileus_hemionus_HiC.fasta004174	missense_variant	RPL35A	tRNA binding
Moderate	HiC_scaffold_3	68453014	G	A	0.03125	0	0	0	0	Odocoileus_hemionus_HiC.fasta004663	missense_variant	FGFR4	Fibroblast growth factor receptor 4
Moderate	HiC_scaffold_4	74612731	C	T	0.03125	0	0	0	0	Odocoileus_hemionus_HiC.fasta006189	missense_variant	TDRD15	Tudor domain
Moderate	HiC_scaffold_5	2744654	T	C	0.03125	0	0	0	0	Odocoileus_hemionus_HiC.fasta006665	missense_variant
Moderate	HiC_scaffold_5	95229981	G	T	0.03125	0	0	0	0	Odocoileus_hemionus_HiC.fasta007857	missense_variant	APC	Adenomatous polyposis coli
Moderate	HiC_scaffold_6	51232564	G	A	0.03125	0	0	0	0	Odocoileus_hemionus_HiC.fasta008320	missense_variant	PARP14	polymerase family member 14
Moderate	HiC_scaffold_7	8364570	C	T	0.03125	0	0	0	0	Odocoileus_hemionus_HiC.fasta008768	missense_variant	DISC1	Disrupted in schizophrenia 1
Moderate	HiC_scaffold_10	21618486	G	A	0.03125	0	0	0	0	Odocoileus_hemionus_HiC.fasta011245	missense_variant	HLX	homeobox
Moderate	HiC_scaffold_10	59451146	T	C	0.03125	0	0	0	0	Odocoileus_hemionus_HiC.fasta011722	missense_variant	RNASEL	2-5A-dependent ribonuclease
Moderate	HiC_scaffold_13	58901989	T	C	0.03125	0	0	0	0	Odocoileus_hemionus_HiC.fasta013804	missense_variant	UBE2V2	Ubiquitin-conjugating enzyme E2 variant
Moderate	HiC_scaffold_13	71758111	G	A	0.03125	0	0	0	0	Odocoileus_hemionus_HiC.fasta013962	missense_variant	PPP1R16A	protein phosphatase 1, regulatory subunit 16A
Moderate	HiC_scaffold_14	2074181	A	G	0.03125	0	0	0	0	Odocoileus_hemionus_HiC.fasta014076	missense_variant	ZNF280B	zinc finger protein 280B
Moderate	HiC_scaffold_16	11847850	A	C	0.03125	0	0	0	0	Odocoileus_hemionus_HiC.fasta015248	missense_variant	ANK2	Ankyrin 2
Moderate	HiC_scaffold_17	768481	G	T	0.03125	0	0	0	0	Odocoileus_hemionus_HiC.fasta015600	missense_variant	ZNF211	C2H2-type zinc finger
Moderate	HiC_scaffold_17	1087643	G	A	0.03125	0	0	0	0	Odocoileus_hemionus_HiC.fasta015616	missense_variant	ZNF772	Zinc finger protein 772
Moderate	HiC_scaffold_17	7457913	G	T	0.03125	0	0	0	0	Odocoileus_hemionus_HiC.fasta015858	missense_variant	SHANK1	N-terminal or F0 domain of Talin-head FERM
Moderate	HiC_scaffold_17	12271389	G	C	0.03125	0	0	0	0	Odocoileus_hemionus_HiC.fasta016104	missense_variant	SMG9	SMG9 nonsense mediated mRNA decay factor
Moderate	HiC_scaffold_18	9620882	C	T	0.03125	0	0	0	0	Odocoileus_hemionus_HiC.fasta017003	missense_variant	MTMR4	myotubularin related protein 4
Moderate	HiC_scaffold_18	18646978	G	C	0.03125	0	0	0	0	Odocoileus_hemionus_HiC.fasta017163	missense_variant	EVI2A	Ecotropic viral integration site 2A
Moderate	HiC_scaffold_18	34991043	A	G	0.03125	0	0	0	0	Odocoileus_hemionus_HiC.fasta017620	missense_variant	UTP18	U3 small nucleolar RNA-associated protein 18 homolog
Moderate	HiC_scaffold_23	40639540	T	C	0.03125	0	0	0	0	Odocoileus_hemionus_HiC.fasta021027	missense_variant	TPI1	triosephosphate
Moderate	HiC_scaffold_24	30195692	C	T	0.03125	0	0	0	0	Odocoileus_hemionus_HiC.fasta021525	missense_variant
Moderate	HiC_scaffold_24	54313223	A	G	0.03125	0	0	0	0	Odocoileus_hemionus_HiC.fasta021681	missense_variant	C6orf163	Chromosome 6 open reading frame 163
Moderate	HiC_scaffold_25	9830040	G	T	0.03125	0	0	0	0	Odocoileus_hemionus_HiC.fasta021767	missense_variant	AOX4	Aldehyde
Moderate	HiC_scaffold_25	14494697	C	T	0.03125	0	0	0	0	Odocoileus_hemionus_HiC.fasta021815	missense_variant	NRP2	C-terminal domain of neuropilin glycoprotein
Moderate	HiC_scaffold_27	6096606	G	A	0.03125	0	0	0	0	Odocoileus_hemionus_HiC.fasta023105	missense_variant	USP16	Specifically deubiquitinates 'Lys-120' of histone H2A (H2AK119Ub), a specific tag for epigenetic transcriptional repression, thereby acting as a coactivator. Deubiquitination of histone H2A is a prerequisite for subsequent phosphorylation at 'Ser-11' of histone H3 (H3S10ph), and is required for chromosome segregation when cells enter into mitosis. In resting B- and T- lymphocytes, phosphorylation…
Moderate	HiC_scaffold_28	22968755	G	A	0.03125	0	0	0	0	Odocoileus_hemionus_HiC.fasta023594	missense_variant&splice_region_variant		Belongs to the MHC class I family
Moderate	HiC_scaffold_29	6033327	G	A	0.03125	0	0	0	0	Odocoileus_hemionus_HiC.fasta024234	missense_variant	PC	Pyruvate carboxylase
Moderate	HiC_scaffold_29	12587195	A	G	0.03125	0	0	0	0	Odocoileus_hemionus_HiC.fasta024492	missense_variant	PRPF19	factor 19
Moderate	HiC_scaffold_29	35698297	G	T	0.03125	0	0	0	0	Odocoileus_hemionus_HiC.fasta024694	missense_variant	SYTL2	Synaptotagmin-like protein 2
Moderate	HiC_scaffold_29	35698298	A	T	0.03125	0	0	0	0	Odocoileus_hemionus_HiC.fasta024694	missense_variant	SYTL2	Synaptotagmin-like protein 2
Moderate	HiC_scaffold_30	14192883	T	G	0.03125	0	0	0	0	Odocoileus_hemionus_HiC.fasta024905	missense_variant	HELQ	Helicase, POLQ-like
Moderate	HiC_scaffold_30	25470993	G	A	0.03125	0	0	0	0	Odocoileus_hemionus_HiC.fasta025021	missense_variant	GRSF1	factor 1
Moderate	HiC_scaffold_33	5739064	C	T	0.03125	0	0	0	0	Odocoileus_hemionus_HiC.fasta026039	missense_variant	MCM7	DNA replication licensing factor MCM7
Moderate	HiC_scaffold_33	7832689	G	C	0.03125	0	0	0	0	Odocoileus_hemionus_HiC.fasta026116	missense_variant	STYXL1	serine threonine
Moderate	HiC_scaffold_33	16841718	G	A	0.03125	0	0	0	0	Odocoileus_hemionus_HiC.fasta026315	missense_variant	IL4R	receptor
Moderate	HiC_scaffold_33	20327434	G	A	0.03125	0	0	0	0	Odocoileus_hemionus_HiC.fasta026347	missense_variant	EARS2	glutamate--tRNA ligase
Moderate	HiC_scaffold_33	38849094	G	A	0.03125	0	0	0	0	Odocoileus_hemionus_HiC.fasta026604	missense_variant	C16orf59	protein C16orf59 homolog
Moderate	HiC_scaffold_34	19633815	A	G	0.03125	0	0	0	0	Odocoileus_hemionus_HiC.fasta026894	missense_variant	SHPRH	SNF2 histone linker PHD RING helicase
Moderate	HiC_scaffold_22	24097765	G	C	0.015625	0.318182	0.233333	0.5	0	Odocoileus_hemionus_HiC.fasta020247	missense_variant	DSG4	Component of intercellular desmosome junctions. Involved in the interaction of plaque proteins and intermediate filaments mediating cell-cell adhesion
Moderate	HiC_scaffold_17	8317446	C	T	0.015625	0.272727	0.25	0.428571	0.142857	Odocoileus_hemionus_HiC.fasta015904	missense_variant	ALDH16A1	Aldehyde dehydrogenase 16 family, member A1
Moderate	HiC_scaffold_23	50419800	C	T	0.015625	0.181818	0.0833333	0.0714286	0	Odocoileus_hemionus_HiC.fasta021258	missense_variant	ARFGAP3	ADP-ribosylation factor GTPase-activating protein
Moderate	HiC_scaffold_12	42172436	C	T	0.015625	0.181818	0.0666667	0.142857	0.0714286	Odocoileus_hemionus_HiC.fasta012848	missense_variant	UBOX5	U-box domain containing 5
Moderate	HiC_scaffold_19	36808906	T	C	0.015625	0.181818	0.0333333	0.428571	0	Odocoileus_hemionus_HiC.fasta018619	missense_variant	RALGAPA1	Ral GTPase-activating protein subunit alpha-1
Moderate	HiC_scaffold_1	113630205	G	T	0.015625	0.181818	0	0	0	Odocoileus_hemionus_HiC.fasta002940	missense_variant	GPR35	G-protein coupled receptor
Moderate	HiC_scaffold_1	18049917	T	A	0.015625	0.136364	0.15	0	0	Odocoileus_hemionus_HiC.fasta001820	missense_variant	LINGO4	Leucine rich repeat and Ig domain containing 4
Moderate	HiC_scaffold_28	23114576	C	T	0.015625	0.136364	0.0833333	0	0.0714286	Odocoileus_hemionus_HiC.fasta023603	missense_variant	C6orf136	Chromosome 6 open reading frame 136
Moderate	HiC_scaffold_7	60121449	A	G	0.015625	0.136364	0.0666667	0	0.0714286	Odocoileus_hemionus_HiC.fasta009274	missense_variant	PI4K2A	Phosphatidylinositol 4-kinase type
Moderate	HiC_scaffold_33	8250435	C	A	0.015625	0.136364	0.0666667	0	0	Odocoileus_hemionus_HiC.fasta026127	missense_variant	FKBP6	FK506 binding protein 6
Moderate	HiC_scaffold_9	34574415	A	G	0.015625	0.136364	0.05	0	0.0714286	Odocoileus_hemionus_HiC.fasta010643	missense_variant	NLRP14	NACHT, LRR and PYD domains-containing protein 14
Moderate	HiC_scaffold_15	4095239	T	C	0.015625	0.136364	0.0166667	0	0	Odocoileus_hemionus_HiC.fasta014752	missense_variant	ICE1	snRNA transcription by RNA polymerase III
Moderate	HiC_scaffold_6	11088549	C	T	0.015625	0.136364	0.0166667	0	0	Odocoileus_hemionus_HiC.fasta007960	missense_variant	VEPH1	Ventricular zone-expressed PH domain-containing protein homolog
Moderate	HiC_scaffold_19	17788837	C	T	0.015625	0.136364	0	0	0	Odocoileus_hemionus_HiC.fasta018406	missense_variant	BCL2A1	Bcl-2-related protein A1
Moderate	HiC_scaffold_5	63502838	C	A	0.015625	0.0909091	0.35	0.571429	0.0714286	Odocoileus_hemionus_HiC.fasta007332	missense_variant	SPINT1	Kunitz-type protease inhibitor 1
Moderate	HiC_scaffold_7	27737144	A	G	0.015625	0.0909091	0.283333	0.357143	0	Odocoileus_hemionus_HiC.fasta008961	missense_variant	MSS51	MSS51 mitochondrial translational activator
Moderate	HiC_scaffold_4	98080219	G	A	0.015625	0.0909091	0.133333	0.0714286	0	Odocoileus_hemionus_HiC.fasta006488	missense_variant	SETX	Senataxin
Moderate	HiC_scaffold_26	38227546	G	A	0.015625	0.0909091	0.133333	0	0.0714286	Odocoileus_hemionus_HiC.fasta022808	missense_variant	LRRK2	Leucine-rich repeat serine threonine-protein kinase
Moderate	HiC_scaffold_15	53367271	T	C	0.015625	0.0909091	0.0666667	0.0714286	0	Odocoileus_hemionus_HiC.fasta015043	missense_variant	SGTB	Small glutamine-rich tetratricopeptide
Moderate	HiC_scaffold_30	20686080	G	A	0.015625	0.0909091	0.0666667	0	0	Odocoileus_hemionus_HiC.fasta024963	missense_variant	CCDC158	Coiled-coil domain-containing protein 158
Moderate	HiC_scaffold_1	97655043	C	T	0.015625	0.0909091	0.0333333	0	0	Odocoileus_hemionus_HiC.fasta002698	missense_variant	LEPRE1	Prolyl 3-hydroxylase 1
Moderate	HiC_scaffold_3	7671367	G	A	0.015625	0.0909091	0.0333333	0	0	Odocoileus_hemionus_HiC.fasta003971	missense_variant	PDZPH1P	PDZ domain
Moderate	HiC_scaffold_14	52618984	C	T	0.015625	0.0909091	0.0166667	0.0714286	0	Odocoileus_hemionus_HiC.fasta014598	missense_variant	MGAT4D	MGAT4 family member D
Moderate	HiC_scaffold_1	17548827	A	T	0.015625	0.0909091	0.0166667	0	0	Odocoileus_hemionus_HiC.fasta001809	missense_variant	HRNR	S-100/ICaBP type calcium binding domain
Moderate	HiC_scaffold_5	46402551	T	C	0.015625	0.0909091	0.0166667	0	0	Odocoileus_hemionus_HiC.fasta007126	missense_variant	NEDD4	Neural precursor cell expressed, developmentally down-regulated 4, E3 ubiquitin protein ligase
Moderate	HiC_scaffold_33	15427566	T	C	0.015625	0.0909091	0	0	0.0714286	Odocoileus_hemionus_HiC.fasta026262	missense_variant	SEZ6L2	Seizure related 6 homolog
Moderate	HiC_scaffold_4	46976954	G	A	0.015625	0.0909091	0	0	0	Odocoileus_hemionus_HiC.fasta005935	missense_variant	IMMT	Component of the MICOS complex, a large protein complex of the mitochondrial inner membrane that plays crucial roles in the maintenance of crista junctions, inner membrane architecture, and formation of contact sites to the outer membrane
Moderate	HiC_scaffold_26	45226234	G	A	0.015625	0.0909091	0	0	0	Odocoileus_hemionus_HiC.fasta022878	missense_variant	MSRB3	reductase B3
Moderate	HiC_scaffold_13	16769451	G	A	0.015625	0.0454545	0.183333	0.214286	0	Odocoileus_hemionus_HiC.fasta013508	missense_variant	FBXO43	F-box only protein 43
Moderate	HiC_scaffold_20	49416621	A	G	0.015625	0.0454545	0.0666667	0.142857	0	Odocoileus_hemionus_HiC.fasta019396	missense_variant	HYAL2	Hyaluronoglucosaminidase 2
Moderate	HiC_scaffold_2	93666174	G	A	0.015625	0.0454545	0.0666667	0	0.0714286	Odocoileus_hemionus_HiC.fasta003812	missense_variant	T2R2	Taste receptor protein (TAS2R)
Moderate	HiC_scaffold_30	37022613	C	G	0.015625	0.0454545	0.0666667	0	0	Odocoileus_hemionus_HiC.fasta025089	missense_variant
Moderate	HiC_scaffold_10	1592169	A	C	0.015625	0.0454545	0.05	0	0	Odocoileus_hemionus_HiC.fasta011114	missense_variant	MDM4	MDM4, p53 regulator
Moderate	HiC_scaffold_10	23723985	C	G	0.015625	0.0454545	0.0166667	0.0714286	0	Odocoileus_hemionus_HiC.fasta011260	missense_variant	TLR5	toll-like receptor 5
Moderate	HiC_scaffold_32	23486864	T	G	0.015625	0.0454545	0.0166667	0	0.0714286	Odocoileus_hemionus_HiC.fasta025787	missense_variant	LRP5L	lipoprotein receptor-related protein
Moderate	HiC_scaffold_4	4876507	A	G	0.015625	0.0454545	0.0166667	0	0.0714286	Odocoileus_hemionus_HiC.fasta005498	missense_variant	LIPT1	lipoyltransferase 1
Moderate	HiC_scaffold_9	51618942	C	G	0.015625	0.0454545	0.0166667	0	0.0714286	Odocoileus_hemionus_HiC.fasta010873	missense_variant	BACE1	Beta-secretase 1
Moderate	HiC_scaffold_6	94901239	C	A	0.015625	0.0454545	0.0166667	0	0	Odocoileus_hemionus_HiC.fasta008697	missense_variant	EFHB	family, member B
Moderate	HiC_scaffold_12	54434487	G	T	0.015625	0.0454545	0.0166667	0	0	Odocoileus_hemionus_HiC.fasta013127	missense_variant	NFS1	Cysteine desulfurase
Moderate	HiC_scaffold_12	54441667	C	T	0.015625	0.0454545	0.0166667	0	0	Odocoileus_hemionus_HiC.fasta013127	missense_variant	NFS1	Cysteine desulfurase
Moderate	HiC_scaffold_18	23857684	C	T	0.015625	0.0454545	0.0166667	0	0	Odocoileus_hemionus_HiC.fasta017307	missense_variant	OR3A2	Olfactory receptor
Moderate	HiC_scaffold_18	23857722	A	C	0.015625	0.0454545	0.0166667	0	0	Odocoileus_hemionus_HiC.fasta017307	missense_variant	OR3A2	Olfactory receptor
Moderate	HiC_scaffold_4	69322952	C	T	0.015625	0.0454545	0	0	0.0714286	Odocoileus_hemionus_HiC.fasta006111	missense_variant	SNX17	Sorting nexin-17 isoform X1
Moderate	HiC_scaffold_6	47019140	C	T	0.015625	0.0454545	0	0	0.0714286	Odocoileus_hemionus_HiC.fasta008255	missense_variant	SENP5	sentrin-specific protease 5
Moderate	HiC_scaffold_1	6616160	C	T	0.015625	0.0454545	0	0	0	Odocoileus_hemionus_HiC.fasta001484	missense_variant	NOS1AP	positive regulation of peptidyl-cysteine S-nitrosylation
Moderate	HiC_scaffold_3	46313263	C	G	0.015625	0.0454545	0	0	0	Odocoileus_hemionus_HiC.fasta004228	missense_variant&splice_region_variant	PDGFRB	platelet-derived growth factor receptor
Moderate	HiC_scaffold_12	33011174	C	A	0.015625	0.0454545	0	0	0	Odocoileus_hemionus_HiC.fasta012740	missense_variant	APMAP	Adipocyte plasma membrane-associated protein
Moderate	HiC_scaffold_3	83352405	G	T	0.015625	0.0454545	0	0	0	Odocoileus_hemionus_HiC.fasta004759	missense_variant
Moderate	HiC_scaffold_10	32131276	A	T	0.015625	0.0454545	0	0	0	Odocoileus_hemionus_HiC.fasta011364	missense_variant	FH	Fumarate hydratase
Moderate	HiC_scaffold_17	2596541	C	A	0.015625	0.0454545	0	0	0	Odocoileus_hemionus_HiC.fasta015673	missense_variant	LENG8	Leukocyte receptor cluster member 8
Moderate	HiC_scaffold_17	23449649	G	A	0.015625	0.0454545	0	0	0	Odocoileus_hemionus_HiC.fasta016433	missense_variant	HYDIN	axonemal central apparatus assembly
Moderate	HiC_scaffold_18	45477610	G	A	0.015625	0.0454545	0	0	0	Odocoileus_hemionus_HiC.fasta017962	missense_variant	MOSPD1	Motile sperm
Moderate	HiC_scaffold_20	55811853	C	T	0.015625	0.0454545	0	0	0	Odocoileus_hemionus_HiC.fasta019563	missense_variant	TSEN2	Constitutes one of the two catalytic subunit of the tRNA-splicing endonuclease complex, a complex responsible for identification and cleavage of the splice sites in pre-tRNA. It cleaves pre-tRNA at the 5'- and 3'-splice sites to release the intron. The products are an intron and two tRNA half-molecules bearing 2',3'-cyclic phosphate and 5'-OH termini. There are no conserved sequences at the splic…
Moderate	HiC_scaffold_20	59369268	A	G	0.015625	0.0454545	0	0	0	Odocoileus_hemionus_HiC.fasta019617	missense_variant	PLXNA1	Plexin cytoplasmic RasGAP domain
Moderate	HiC_scaffold_26	10031745	G	A	0.015625	0.0454545	0	0	0	Odocoileus_hemionus_HiC.fasta022471	missense_variant
Moderate	HiC_scaffold_6	86783647	G	C	0.015625	0.0454545	0	0	0	Odocoileus_hemionus_HiC.fasta008624	missense_variant	CSTB	Cystatin-like domain
Moderate	HiC_scaffold_22	41091072	A	G	0.015625	0.0454545	0	0	0	Odocoileus_hemionus_HiC.fasta020391	missense_variant	RNMT	mRNA cap guanine-N7 methyltransferase
Moderate	HiC_scaffold_30	38578439	C	T	0.015625	0.0454545	0	0	0	Odocoileus_hemionus_HiC.fasta025103	missense_variant	THEGL	Testicular haploid expressed gene protein-like
Moderate	HiC_scaffold_5	20015704	T	A	0.015625	0	0.216667	0.214286	0.0714286	Odocoileus_hemionus_HiC.fasta006818	missense_variant	ADAM21	Disintegrin and metalloproteinase domain-containing protein
Moderate	HiC_scaffold_25	11881314	T	C	0.015625	0	0.133333	0.0714286	0	Odocoileus_hemionus_HiC.fasta021801	missense_variant	NBEAL1	Neurobeachin-like
Moderate	HiC_scaffold_31	36157106	C	T	0.015625	0	0.05	0.142857	0	Odocoileus_hemionus_HiC.fasta025528	missense_variant	CDCA2	Cell division
Moderate	HiC_scaffold_8	7763908	T	C	0.015625	0	0.05	0	0	Odocoileus_hemionus_HiC.fasta009666	missense_variant	mettl21c	Protein-lysine methyltransferase
Moderate	HiC_scaffold_18	12970301	G	A	0.015625	0	0.05	0	0	Odocoileus_hemionus_HiC.fasta017057	missense_variant	PIGW	biosynthesis, class W
Moderate	HiC_scaffold_22	40435360	G	A	0.015625	0	0.05	0	0	Odocoileus_hemionus_HiC.fasta020372	missense_variant	AFG3L2	AFG3-like protein
Moderate	HiC_scaffold_22	40665588	A	C	0.015625	0	0.05	0	0	Odocoileus_hemionus_HiC.fasta020380	missense_variant&splice_region_variant	CEP76	Centrosomal protein
Moderate	HiC_scaffold_19	18499774	C	T	0.015625	0	0.0333333	0.0714286	0	Odocoileus_hemionus_HiC.fasta018414	missense_variant	CEMIP	Cell migration inducing
Moderate	HiC_scaffold_12	63853994	G	C	0.015625	0	0.0333333	0	0	Odocoileus_hemionus_HiC.fasta013286	missense_variant	PLTP	phospholipid transfer protein
Moderate	HiC_scaffold_17	4181037	A	G	0.015625	0	0.0333333	0	0	Odocoileus_hemionus_HiC.fasta015737	missense_variant	AU018091	Cationic amino acid transporter 3-like
Moderate	HiC_scaffold_17	25285069	A	T	0.015625	0	0.0333333	0	0	Odocoileus_hemionus_HiC.fasta016465	missense_variant	ZFHX3	Zinc finger homeobox
Moderate	HiC_scaffold_25	26110539	C	T	0.015625	0	0.0333333	0	0	Odocoileus_hemionus_HiC.fasta021920	missense_variant	AAMP	Angio-associated, migratory cell protein
Moderate	HiC_scaffold_29	43936249	T	A	0.015625	0	0.0333333	0	0	Odocoileus_hemionus_HiC.fasta024767	missense_variant	KIAA1731	Centrosomal protein
Moderate	HiC_scaffold_5	72695037	G	T	0.015625	0	0.0333333	0	0	Odocoileus_hemionus_HiC.fasta007454	missense_variant	TEP1	Telomerase protein component 1
Moderate	HiC_scaffold_5	47091073	T	C	0.015625	0	0.0166667	0	0	Odocoileus_hemionus_HiC.fasta007134	missense_variant	ZNF280D	Zinc finger protein
Moderate	HiC_scaffold_5	61570350	C	T	0.015625	0	0.0166667	0	0	Odocoileus_hemionus_HiC.fasta007274	missense_variant	TMEM62	transmembrane protein 62
Moderate	HiC_scaffold_5	95231360	T	C	0.015625	0	0.0166667	0	0	Odocoileus_hemionus_HiC.fasta007857	missense_variant	APC	Adenomatous polyposis coli
Moderate	HiC_scaffold_9	54942693	C	T	0.015625	0	0.0166667	0	0	Odocoileus_hemionus_HiC.fasta010910	missense_variant	HTR3A	receptor 3A
Moderate	HiC_scaffold_31	33021719	T	C	0.015625	0	0.0166667	0	0	Odocoileus_hemionus_HiC.fasta025472	missense_variant	IL11RA	receptor subunit alpha
Moderate	HiC_scaffold_7	56113883	A	C	0.015625	0	0.0166667	0	0	Odocoileus_hemionus_HiC.fasta009204	missense_variant	MYOF	Myoferlin
Moderate	HiC_scaffold_17	14417756	G	A	0.015625	0	0.0166667	0	0	Odocoileus_hemionus_HiC.fasta016183	missense_variant	PRX	Periaxin
Moderate	HiC_scaffold_18	33560129	C	T	0.015625	0	0.0166667	0	0	Odocoileus_hemionus_HiC.fasta017577	missense_variant	MFAP4	Microfibril-associated glycoprotein 4
Moderate	HiC_scaffold_18	40849187	A	G	0.015625	0	0	0	0.0714286	Odocoileus_hemionus_HiC.fasta017810	missense_variant	GAST	Gastrin stimulates the stomach mucosa to produce and secrete hydrochloric acid and the pancreas to secrete its digestive enzymes. It also stimulates smooth muscle contraction and increases blood circulation and water secretion in the stomach and intestine
Moderate	HiC_scaffold_1	7889503	C	G	0.015625	0	0	0	0	Odocoileus_hemionus_HiC.fasta001520	missense_variant	NIT1	Nitrilase
Moderate	HiC_scaffold_1	14653864	A	G	0.015625	0	0	0	0	Odocoileus_hemionus_HiC.fasta001703	missense_variant	GBA	Glucosylceramidase
Moderate	HiC_scaffold_1	14656288	C	T	0.015625	0	0	0	0	Odocoileus_hemionus_HiC.fasta001703	missense_variant	GBA	Glucosylceramidase
Moderate	HiC_scaffold_1	15668959	C	T	0.015625	0	0	0	0	Odocoileus_hemionus_HiC.fasta001740	missense_variant	NUP210L	Nuclear pore membrane glycoprotein 210-like
Moderate	HiC_scaffold_1	16317429	A	G	0.015625	0	0	0	0	Odocoileus_hemionus_HiC.fasta001777	missense_variant	S100a7a	S-100/ICaBP type calcium binding domain
Moderate	HiC_scaffold_1	21776033	G	A	0.015625	0	0	0	0	Odocoileus_hemionus_HiC.fasta001951	missense_variant	SEC22B	Belongs to the synaptobrevin family
Moderate	HiC_scaffold_1	46847957	A	T	0.015625	0	0	0	0	Odocoileus_hemionus_HiC.fasta002210	missense_variant	DNTTIP2	deoxynucleotidyltransferase, terminal, interacting protein 2
Moderate	HiC_scaffold_1	55663033	C	T	0.015625	0	0	0	0	Odocoileus_hemionus_HiC.fasta002298	missense_variant	SSX2IP	2 interacting protein
Moderate	HiC_scaffold_1	96585247	T	A	0.015625	0	0	0	0	Odocoileus_hemionus_HiC.fasta002666	missense_variant	KDM4A	demethylase 4A
Moderate	HiC_scaffold_1	111457930	G	A	0.015625	0	0	0	0	Odocoileus_hemionus_HiC.fasta002906	missense_variant	ESPNL	Espin-like
Moderate	HiC_scaffold_1	114219812	C	A	0.015625	0	0	0	0	Odocoileus_hemionus_HiC.fasta002959	missense_variant	STK25	Serine threonine kinase 25
Moderate	HiC_scaffold_2	5142359	C	T	0.015625	0	0	0	0	Odocoileus_hemionus_HiC.fasta003011	missense_variant	KMT2C	Histone-lysine N-methyltransferase
Moderate	HiC_scaffold_2	6367471	C	T	0.015625	0	0	0	0	Odocoileus_hemionus_HiC.fasta003042	missense_variant	GIMAP5	GTPase, IMAP family member
Moderate	HiC_scaffold_2	26092751	T	C	0.015625	0	0	0	0	Odocoileus_hemionus_HiC.fasta003290	missense_variant	LRRC4	Leucine-rich repeat-containing protein 4
Moderate	HiC_scaffold_2	50903336	C	T	0.015625	0	0	0	0	Odocoileus_hemionus_HiC.fasta003501	missense_variant	ZNRF2	zinc and ring finger 2
Moderate	HiC_scaffold_2	54510829	T	C	0.015625	0	0	0	0	Odocoileus_hemionus_HiC.fasta003540	missense_variant	NPSR1	Neuropeptide S receptor
Moderate	HiC_scaffold_2	55825202	C	G	0.015625	0	0	0	0	Odocoileus_hemionus_HiC.fasta003549	missense_variant	ANLN	Anillin, actin binding protein
Moderate	HiC_scaffold_2	65433036	A	G	0.015625	0	0	0	0	Odocoileus_hemionus_HiC.fasta003599	missense_variant	CTTNBP2	Cortactin binding protein 2
Moderate	HiC_scaffold_3	14345751	A	G	0.015625	0	0	0	0	Odocoileus_hemionus_HiC.fasta004008	missense_variant	ELL2	RNA polymerase II
Moderate	HiC_scaffold_3	28356400	C	T	0.015625	0	0	0	0	Odocoileus_hemionus_HiC.fasta004096	missense_variant	WWC1	WW and C2 domain containing 1
Moderate	HiC_scaffold_3	37473034	C	T	0.015625	0	0	0	0	Odocoileus_hemionus_HiC.fasta004137	missense_variant	UBLCP1	phosphoprotein phosphatase activity
Moderate	HiC_scaffold_3	41781783	C	A	0.015625	0	0	0	0	Odocoileus_hemionus_HiC.fasta004177	missense_variant	MRPL22	ribosomal protein L22
Moderate	HiC_scaffold_3	48412866	T	C	0.015625	0	0	0	0	Odocoileus_hemionus_HiC.fasta004265	missense_variant	SPINK5	Serine protease inhibitor Kazal-type
Moderate	HiC_scaffold_3	55112955	G	C	0.015625	0	0	0	0	Odocoileus_hemionus_HiC.fasta004321	missense_variant	PCDHGA2	protocadherin
Moderate	HiC_scaffold_3	55729235	A	G	0.015625	0	0	0	0	Odocoileus_hemionus_HiC.fasta004345	missense_variant		-
Moderate	HiC_scaffold_3	56848668	T	A	0.015625	0	0	0	0	Odocoileus_hemionus_HiC.fasta004379	missense_variant	MATR3	Matrin 3
Moderate	HiC_scaffold_3	60900717	C	T	0.015625	0	0	0	0	Odocoileus_hemionus_HiC.fasta004433	missense_variant	CATSPER3	cation channel
Moderate	HiC_scaffold_3	63515356	C	T	0.015625	0	0	0	0	Odocoileus_hemionus_HiC.fasta004500	missense_variant	MIDN	Midnolin
Moderate	HiC_scaffold_3	64072802	C	T	0.015625	0	0	0	0	Odocoileus_hemionus_HiC.fasta004537	missense_variant	ODF3L2	Outer dense fiber of sperm tails 3-like 2
Moderate	HiC_scaffold_3	66458834	T	G	0.015625	0	0	0	0	Odocoileus_hemionus_HiC.fasta004606	missense_variant	NLRP3	NACHT, LRR and PYD domains-containing protein
Moderate	HiC_scaffold_3	84014738	C	T	0.015625	0	0	0	0	Odocoileus_hemionus_HiC.fasta004768	missense_variant	P4HA2	Prolyl 4-hydroxylase
Moderate	HiC_scaffold_3	84806163	C	G	0.015625	0	0	0	0	Odocoileus_hemionus_HiC.fasta004788	missense_variant	AMH	Muellerian-inhibiting factor
Moderate	HiC_scaffold_3	84825953	G	C	0.015625	0	0	0	0	Odocoileus_hemionus_HiC.fasta004791	missense_variant	DOT1L	Histone-lysine N-methyltransferase, H3 lysine-79 specific
Moderate	HiC_scaffold_3	86377736	A	G	0.015625	0	0	0	0	Odocoileus_hemionus_HiC.fasta004857	missense_variant	SHD	SH2 domain-containing adapter protein D
Moderate	HiC_scaffold_3	86432532	G	T	0.015625	0	0	0	0	Odocoileus_hemionus_HiC.fasta004862	missense_variant	SH3GL1	SH3 domain containing GRB2 like 1, endophilin A2
Moderate	HiC_scaffold_4	2190735	T	G	0.015625	0	0	0	0	Odocoileus_hemionus_HiC.fasta005434	missense_variant	ACOXL	acyl-CoA oxidase activity
Moderate	HiC_scaffold_4	3016905	T	C	0.015625	0	0	0	0	Odocoileus_hemionus_HiC.fasta005460	missense_variant	SNRNP200	Small nuclear ribonucleoprotein
Moderate	HiC_scaffold_4	3730280	T	C	0.015625	0	0	0	0	Odocoileus_hemionus_HiC.fasta005482	missense_variant	TMEM131	Transmembrane protein 131
Moderate	HiC_scaffold_4	20795115	A	G	0.015625	0	0	0	0	Odocoileus_hemionus_HiC.fasta005687	missense_variant	Ttc39d	Protein of unknown function (DUF3808)
Moderate	HiC_scaffold_4	36375248	G	T	0.015625	0	0	0	0	Odocoileus_hemionus_HiC.fasta005818	missense_variant	EML6	Echinoderm microtubule associated protein like 6
Moderate	HiC_scaffold_4	46939933	C	T	0.015625	0	0	0	0	Odocoileus_hemionus_HiC.fasta005935	missense_variant	IMMT	Component of the MICOS complex, a large protein complex of the mitochondrial inner membrane that plays crucial roles in the maintenance of crista junctions, inner membrane architecture, and formation of contact sites to the outer membrane
Moderate	HiC_scaffold_4	60306407	A	G	0.015625	0	0	0	0	Odocoileus_hemionus_HiC.fasta006026	missense_variant	AFTPH	Aftiphilin
Moderate	HiC_scaffold_4	69158536	T	C	0.015625	0	0	0	0	Odocoileus_hemionus_HiC.fasta006103	missense_variant	C2orf16	Chromosome 2 open reading frame 16
Moderate	HiC_scaffold_4	69165119	G	T	0.015625	0	0	0	0	Odocoileus_hemionus_HiC.fasta006103	missense_variant	C2orf16	Chromosome 2 open reading frame 16
Moderate	HiC_scaffold_4	74723947	T	G	0.015625	0	0	0	0	Odocoileus_hemionus_HiC.fasta006190	missense_variant	APOB	Apolipoprotein
Moderate	HiC_scaffold_4	77767931	A	T	0.015625	0	0	0	0	Odocoileus_hemionus_HiC.fasta006222	missense_variant	RAD51AP2	RAD51 associated protein 2
Moderate	HiC_scaffold_4	77768498	G	A	0.015625	0	0	0	0	Odocoileus_hemionus_HiC.fasta006222	missense_variant	RAD51AP2	RAD51 associated protein 2
Moderate	HiC_scaffold_4	77768690	A	G	0.015625	0	0	0	0	Odocoileus_hemionus_HiC.fasta006222	missense_variant	RAD51AP2	RAD51 associated protein 2
Moderate	HiC_scaffold_4	82489516	C	G	0.015625	0	0	0	0	Odocoileus_hemionus_HiC.fasta006243	missense_variant	NTSR2	Neurotensin receptor 2
Moderate	HiC_scaffold_4	98063563	A	T	0.015625	0	0	0	0	Odocoileus_hemionus_HiC.fasta006488	missense_variant	SETX	Senataxin
Moderate	HiC_scaffold_4	99970665	G	T	0.015625	0	0	0	0	Odocoileus_hemionus_HiC.fasta006542	missense_variant	ADAMTS13	ADAM metallopeptidase with thrombospondin type 1 motif 13
Moderate	HiC_scaffold_5	3412336	C	G	0.015625	0	0	0	0	Odocoileus_hemionus_HiC.fasta006675	missense_variant	GALC	Galactosylceramidase
Moderate	HiC_scaffold_5	10071871	T	G	0.015625	0	0	0	0	Odocoileus_hemionus_HiC.fasta006691	missense_variant	TSHR	Receptor for the thyroid-stimulating hormone (TSH) or thyrotropin. Also acts as a receptor for the heterodimeric glycoprotein hormone (GPHA2 GPHB5) or thyrostimulin. The activity of this receptor is mediated by G proteins which activate adenylate cyclase. Plays a central role in controlling thyroid cell metabolism
Moderate	HiC_scaffold_5	31218473	G	A	0.015625	0	0	0	0	Odocoileus_hemionus_HiC.fasta006953	missense_variant	C14orf37	protein C14orf37 homolog
Moderate	HiC_scaffold_5	32005753	C	G	0.015625	0	0	0	0	Odocoileus_hemionus_HiC.fasta006961	missense_variant	EXOC5	Exocyst complex component 5
Moderate	HiC_scaffold_5	36300397	G	C	0.015625	0	0	0	0	Odocoileus_hemionus_HiC.fasta007013	missense_variant	GATM	glycine amidinotransferase
Moderate	HiC_scaffold_5	54926106	A	C	0.015625	0	0	0	0	Odocoileus_hemionus_HiC.fasta007213	missense_variant	ZNF609	Zinc finger protein 609
Moderate	HiC_scaffold_5	57520140	C	G	0.015625	0	0	0	0	Odocoileus_hemionus_HiC.fasta007255	missense_variant	DNAAF2	Dynein, axonemal, assembly factor 2
Moderate	HiC_scaffold_5	61892598	G	A	0.015625	0	0	0	0	Odocoileus_hemionus_HiC.fasta007286	missense_variant	CDAN1	Codanin 1
Moderate	HiC_scaffold_5	62489722	G	A	0.015625	0	0	0	0	Odocoileus_hemionus_HiC.fasta007302	missense_variant	PLA2G4E	Phospholipase A2
Moderate	HiC_scaffold_5	62754469	T	C	0.015625	0	0	0	0	Odocoileus_hemionus_HiC.fasta007309	missense_variant	MGA	MGA, MAX dimerization protein
Moderate	HiC_scaffold_5	63414537	G	A	0.015625	0	0	0	0	Odocoileus_hemionus_HiC.fasta007329	missense_variant	DLL4	Delta-like protein 4
Moderate	HiC_scaffold_5	66221849	C	T	0.015625	0	0	0	0	Odocoileus_hemionus_HiC.fasta007369	missense_variant&splice_region_variant	TMCO5A	transmembrane and coiled-coil
Moderate	HiC_scaffold_5	73549624	A	G	0.015625	0	0	0	0	Odocoileus_hemionus_HiC.fasta007496	missense_variant	RPGRIP1	retinitis pigmentosa GTPase
Moderate	HiC_scaffold_5	75821841	G	A	0.015625	0	0	0	0	Odocoileus_hemionus_HiC.fasta007584	missense_variant	MYH7	Belongs to the TRAFAC class myosin-kinesin ATPase superfamily. Myosin family
Moderate	HiC_scaffold_5	76241071	C	A	0.015625	0	0	0	0	Odocoileus_hemionus_HiC.fasta007602	missense_variant	CPNE6	Copine
Moderate	HiC_scaffold_5	76541632	G	A	0.015625	0	0	0	0	Odocoileus_hemionus_HiC.fasta007634	missense_variant	NYNRIN	NYN domain and retroviral integrase containing
Moderate	HiC_scaffold_5	84233109	C	T	0.015625	0	0	0	0	Odocoileus_hemionus_HiC.fasta007729	missense_variant	DENND4A	domain containing 4A
Moderate	HiC_scaffold_5	93254380	T	A	0.015625	0	0	0	0	Odocoileus_hemionus_HiC.fasta007847	missense_variant	KCNN2	Potassium intermediate small conductance calcium-activated channel, subfamily N, member 2
Moderate	HiC_scaffold_5	95227582	A	G	0.015625	0	0	0	0	Odocoileus_hemionus_HiC.fasta007857	missense_variant	APC	Adenomatous polyposis coli
Moderate	HiC_scaffold_6	35946294	C	T	0.015625	0	0	0	0	Odocoileus_hemionus_HiC.fasta008125	missense_variant	VWA5B2	Von Willebrand factor A
Moderate	HiC_scaffold_6	70004157	A	G	0.015625	0	0	0	0	Odocoileus_hemionus_HiC.fasta008440	missense_variant	ATR	establishment of RNA localization to telomere
Moderate	HiC_scaffold_6	72939117	A	G	0.015625	0	0	0	0	Odocoileus_hemionus_HiC.fasta008471	missense_variant
Moderate	HiC_scaffold_7	12575314	C	T	0.015625	0	0	0	0	Odocoileus_hemionus_HiC.fasta008811	missense_variant	HNRNPF	heterogeneous nuclear ribonucleoprotein
Moderate	HiC_scaffold_7	29268436	A	T	0.015625	0	0	0	0	Odocoileus_hemionus_HiC.fasta008988	missense_variant&splice_region_variant	COMTD1	Catechol O-methyltransferase domain-containing protein 1
Moderate	HiC_scaffold_7	40114189	G	A	0.015625	0	0	0	0	Odocoileus_hemionus_HiC.fasta009074	missense_variant	GDF10	growth differentiation factor 10
Moderate	HiC_scaffold_7	51884983	C	T	0.015625	0	0	0	0	Odocoileus_hemionus_HiC.fasta009149	missense_variant	RNLS	Flavin containing amine oxidoreductase
Moderate	HiC_scaffold_7	56441377	T	C	0.015625	0	0	0	0	Odocoileus_hemionus_HiC.fasta009211	missense_variant	FRA10AC1	Fragile site, folic acid type, rare, fra(10)(q23.3) or fra(10)(q24.2) candidate 1
Moderate	HiC_scaffold_7	56994577	G	C	0.015625	0	0	0	0	Odocoileus_hemionus_HiC.fasta009216	missense_variant	PLCE1	Phospholipase C epsilon 1
Moderate	HiC_scaffold_7	58139428	T	G	0.015625	0	0	0	0	Odocoileus_hemionus_HiC.fasta009233	missense_variant	SORBS1	sorbin and SH3
Moderate	HiC_scaffold_7	62406244	G	T	0.015625	0	0	0	0	Odocoileus_hemionus_HiC.fasta009312	missense_variant
Moderate	HiC_scaffold_7	65203769	C	T	0.015625	0	0	0	0	Odocoileus_hemionus_HiC.fasta009387	missense_variant	NEURL1	Neuralized E3 ubiquitin protein ligase 1
Moderate	HiC_scaffold_8	50631218	G	A	0.015625	0	0	0	0	Odocoileus_hemionus_HiC.fasta009892	missense_variant	MTUS2	tumor suppressor candidate 2
Moderate	HiC_scaffold_8	51994082	C	G	0.015625	0	0	0	0	Odocoileus_hemionus_HiC.fasta009910	missense_variant	Wdr95	WD repeat-containing protein 49-like
Moderate	HiC_scaffold_8	60060364	G	A	0.015625	0	0	0	0	Odocoileus_hemionus_HiC.fasta009979	missense_variant	CNN3	negative regulation of ATPase activity
Moderate	HiC_scaffold_8	60147227	A	G	0.015625	0	0	0	0	Odocoileus_hemionus_HiC.fasta009982	missense_variant	ATP7B	Copper-transporting ATPase 2
Moderate	HiC_scaffold_8	60147228	G	C	0.015625	0	0	0	0	Odocoileus_hemionus_HiC.fasta009982	missense_variant	ATP7B	Copper-transporting ATPase 2
Moderate	HiC_scaffold_8	60147229	A	C	0.015625	0	0	0	0	Odocoileus_hemionus_HiC.fasta009982	missense_variant	ATP7B	Copper-transporting ATPase 2
Moderate	HiC_scaffold_9	25364979	G	A	0.015625	0	0	0	0	Odocoileus_hemionus_HiC.fasta010411	missense_variant	CAPN5	Calpain-5
Moderate	HiC_scaffold_9	25907474	A	G	0.015625	0	0	0	0	Odocoileus_hemionus_HiC.fasta010423	missense_variant	C11orf30	EMSY, BRCA2 interacting transcriptional repressor
Moderate	HiC_scaffold_9	25907478	G	T	0.015625	0	0	0	0	Odocoileus_hemionus_HiC.fasta010423	missense_variant	C11orf30	EMSY, BRCA2 interacting transcriptional repressor
Moderate	HiC_scaffold_9	27743216	G	C	0.015625	0	0	0	0	Odocoileus_hemionus_HiC.fasta010458	missense_variant	XRRA1	X-ray radiation resistance associated 1
Moderate	HiC_scaffold_9	30345444	G	A	0.015625	0	0	0	0	Odocoileus_hemionus_HiC.fasta010510	missense_variant		Transient receptor
Moderate	HiC_scaffold_9	30779038	G	A	0.015625	0	0	0	0	Odocoileus_hemionus_HiC.fasta010523	missense_variant	Olfr543	Olfactory receptor
Moderate	HiC_scaffold_9	51567992	C	A	0.015625	0	0	0	0	Odocoileus_hemionus_HiC.fasta010872	missense_variant	CEP164	Centrosomal protein
Moderate	HiC_scaffold_9	51716208	C	G	0.015625	0	0	0	0	Odocoileus_hemionus_HiC.fasta010878	missense_variant	SIDT2	SID1 transmembrane family member
Moderate	HiC_scaffold_10	4153950	A	G	0.015625	0	0	0	0	Odocoileus_hemionus_HiC.fasta011172	missense_variant	C4BPB	Complement component 4 binding protein beta
Moderate	HiC_scaffold_10	11012205	C	T	0.015625	0	0	0	0	Odocoileus_hemionus_HiC.fasta011208	missense_variant	RGS18	regulator of G-protein signaling
Moderate	HiC_scaffold_10	46879273	T	C	0.015625	0	0	0	0	Odocoileus_hemionus_HiC.fasta011546	missense_variant
Moderate	HiC_scaffold_10	56423100	T	C	0.015625	0	0	0	0	Odocoileus_hemionus_HiC.fasta011683	missense_variant
Moderate	HiC_scaffold_10	74367237	T	C	0.015625	0	0	0	0	Odocoileus_hemionus_HiC.fasta011863	missense_variant	DDX59	ATP-dependent RNA helicase DDX59
Moderate	HiC_scaffold_11	30306670	G	A	0.015625	0	0	0	0	Odocoileus_hemionus_HiC.fasta012070	missense_variant	LYPD6B	ly6 PLAUR domain-containing protein 6B
Moderate	HiC_scaffold_11	55057496	C	T	0.015625	0	0	0	0	Odocoileus_hemionus_HiC.fasta012277	missense_variant	EVX2	Homeobox even-skipped homolog protein 2
Moderate	HiC_scaffold_12	13485939	C	T	0.015625	0	0	0	0	Odocoileus_hemionus_HiC.fasta012544	missense_variant	NEBL	nebulette
Moderate	HiC_scaffold_12	17049340	T	C	0.015625	0	0	0	0	Odocoileus_hemionus_HiC.fasta012581	missense_variant	ENKUR	Enkurin, TRPC channel interacting protein
Moderate	HiC_scaffold_12	17072436	A	G	0.015625	0	0	0	0	Odocoileus_hemionus_HiC.fasta012582	missense_variant	THNSL1	Threonine synthase-like 1
Moderate	HiC_scaffold_12	44902173	G	A	0.015625	0	0	0	0	Odocoileus_hemionus_HiC.fasta012930	missense_variant	HRH3	Belongs to the G-protein coupled receptor 1 family
Moderate	HiC_scaffold_12	52421045	A	G	0.015625	0	0	0	0	Odocoileus_hemionus_HiC.fasta013081	missense_variant	Bpifb9a	Vomeromodulin-like
Moderate	HiC_scaffold_12	59410765	C	G	0.015625	0	0	0	0	Odocoileus_hemionus_HiC.fasta013190	missense_variant	EMILIN3	Elastin microfibril interfacer 3
Moderate	HiC_scaffold_12	63853960	C	G	0.015625	0	0	0	0	Odocoileus_hemionus_HiC.fasta013286	missense_variant	PLTP	phospholipid transfer protein
Moderate	HiC_scaffold_12	63889102	G	A	0.015625	0	0	0	0	Odocoileus_hemionus_HiC.fasta013287	missense_variant	PCIF1	PDX1 C-terminal inhibiting factor 1
Moderate	HiC_scaffold_12	66734612	T	A	0.015625	0	0	0	0	Odocoileus_hemionus_HiC.fasta013326	missense_variant	PTGIS	(prostacyclin) synthase
Moderate	HiC_scaffold_13	8312236	A	C	0.015625	0	0	0	0	Odocoileus_hemionus_HiC.fasta013432	missense_variant	SLC26A7	solute carrier family 26
Moderate	HiC_scaffold_13	56213755	T	C	0.015625	0	0	0	0	Odocoileus_hemionus_HiC.fasta013778	missense_variant	RP1	deleted 1 base in 1 codon
Moderate	HiC_scaffold_13	71159672	G	T	0.015625	0	0	0	0	Odocoileus_hemionus_HiC.fasta013919	missense_variant	FAM83H	Family with sequence similarity 83 member H
Moderate	HiC_scaffold_14	1257509	C	G	0.015625	0	0	0	0	Odocoileus_hemionus_HiC.fasta014043	missense_variant	Gm5134	Belongs to the sodium solute symporter (SSF) (TC 2.A.21) family
Moderate	HiC_scaffold_14	19297561	T	C	0.015625	0	0	0	0	Odocoileus_hemionus_HiC.fasta014378	missense_variant	KNTC1	Kinetochore associated 1
Moderate	HiC_scaffold_14	52558665	C	T	0.015625	0	0	0	0	Odocoileus_hemionus_HiC.fasta014597	missense_variant	CLGN	Calmegin
Moderate	HiC_scaffold_14	62248250	T	C	0.015625	0	0	0	0	Odocoileus_hemionus_HiC.fasta014661	missense_variant	LRBA	Lipopolysaccharide-responsive and beige-like anchor
Moderate	HiC_scaffold_15	53443998	T	C	0.015625	0	0	0	0	Odocoileus_hemionus_HiC.fasta015044	missense_variant	NLN	neurolysin
Moderate	HiC_scaffold_16	16618778	T	C	0.015625	0	0	0	0	Odocoileus_hemionus_HiC.fasta015288	missense_variant	CYP2U1	cytochrome P450
Moderate	HiC_scaffold_16	18938020	A	G	0.015625	0	0	0	0	Odocoileus_hemionus_HiC.fasta015304	missense_variant	PPA2	pyrophosphatase (inorganic) 2
Moderate	HiC_scaffold_16	33026160	A	G	0.015625	0	0	0	0	Odocoileus_hemionus_HiC.fasta015395	missense_variant	MMRN1	multimerin 1
Moderate	HiC_scaffold_16	42550301	C	A	0.015625	0	0	0	0	Odocoileus_hemionus_HiC.fasta015448	missense_variant	ZCCHC4	Zinc finger CCHC domain-containing protein 4
Moderate	HiC_scaffold_17	761361	T	G	0.015625	0	0	0	0	Odocoileus_hemionus_HiC.fasta015599	missense_variant		Vomeronasal organ pheromone receptor family, V1R
Moderate	HiC_scaffold_17	4180590	C	G	0.015625	0	0	0	0	Odocoileus_hemionus_HiC.fasta015737	missense_variant	AU018091	Cationic amino acid transporter 3-like
Moderate	HiC_scaffold_17	6847615	C	T	0.015625	0	0	0	0	Odocoileus_hemionus_HiC.fasta015832	missense_variant	VSIG10L	V-set and immunoglobulin
Moderate	HiC_scaffold_17	20160352	T	C	0.015625	0	0	0	0	Odocoileus_hemionus_HiC.fasta016402	missense_variant	PEPD	xaa-Pro dipeptidase
Moderate	HiC_scaffold_17	44483683	G	A	0.015625	0	0	0	0	Odocoileus_hemionus_HiC.fasta016698	missense_variant	ZNF423	Zinc finger protein
Moderate	HiC_scaffold_18	9454145	G	C	0.015625	0	0	0	0	Odocoileus_hemionus_HiC.fasta016997	missense_variant	BZRAP1	associated protein 1
Moderate	HiC_scaffold_18	22665003	T	C	0.015625	0	0	0	0	Odocoileus_hemionus_HiC.fasta017280	missense_variant	PRPF8	factor 8
Moderate	HiC_scaffold_18	22750364	A	G	0.015625	0	0	0	0	Odocoileus_hemionus_HiC.fasta017284	missense_variant	SERPINF1	Pigment epithelium-derived factor
Moderate	HiC_scaffold_18	27042112	A	T	0.015625	0	0	0	0	Odocoileus_hemionus_HiC.fasta017441	missense_variant	EIF4A1	DEAD/DEAH box helicase
Moderate	HiC_scaffold_18	27111370	C	T	0.015625	0	0	0	0	Odocoileus_hemionus_HiC.fasta017450	missense_variant	TP53	induces growth arrest or apoptosis depending on the physiological circumstances and cell type. Involved in cell cycle regulation as a trans-activator that acts to negatively regulate cell division by controlling a set of genes required for this process. One of the activated genes is an inhibitor of cyclin-dependent kinases. Apoptosis induction seems to be mediated either by stimulation of BAX and…
Moderate	HiC_scaffold_18	33085960	T	G	0.015625	0	0	0	0	Odocoileus_hemionus_HiC.fasta017566	missense_variant	SPECC1	Sperm antigen with calponin homology and coiled-coil domains 1
Moderate	HiC_scaffold_18	42744542	G	T	0.015625	0	0	0	0	Odocoileus_hemionus_HiC.fasta017893	missense_variant	HDAC5	Histone deacetylase 5
Moderate	HiC_scaffold_18	49350475	T	C	0.015625	0	0	0	0	Odocoileus_hemionus_HiC.fasta018061	missense_variant	PPP1R27	Protein phosphatase 1, regulatory subunit 27
Moderate	HiC_scaffold_18	53485710	A	C	0.015625	0	0	0	0	Odocoileus_hemionus_HiC.fasta018153	missense_variant	QRICH2	Glutamine-rich protein 2
Moderate	HiC_scaffold_18	59158694	T	C	0.015625	0	0	0	0	Odocoileus_hemionus_HiC.fasta018262	missense_variant	ABCA6	cassette subfamily A
Moderate	HiC_scaffold_19	46542285	C	T	0.015625	0	0	0	0	Odocoileus_hemionus_HiC.fasta018703	missense_variant	CATSPERB	Cation channel sperm-associated protein subunit
Moderate	HiC_scaffold_20	13469234	G	A	0.015625	0	0	0	0	Odocoileus_hemionus_HiC.fasta019052	missense_variant	TTC21A	tetratricopeptide repeat
Moderate	HiC_scaffold_20	47954302	A	T	0.015625	0	0	0	0	Odocoileus_hemionus_HiC.fasta019357	missense_variant	DNAH1	heavy chain 1
Moderate	HiC_scaffold_20	47966156	G	T	0.015625	0	0	0	0	Odocoileus_hemionus_HiC.fasta019357	missense_variant&splice_region_variant	DNAH1	heavy chain 1
Moderate	HiC_scaffold_20	50591343	G	A	0.015625	0	0	0	0	Odocoileus_hemionus_HiC.fasta019454	missense_variant	CELSR3	Cadherin, EGF LAG seven-pass G-type receptor 3
Moderate	HiC_scaffold_21	25802340	G	A	0.015625	0	0	0	0	Odocoileus_hemionus_HiC.fasta019893	missense_variant	KIAA2026	kiaa2026
Moderate	HiC_scaffold_21	25908106	T	G	0.015625	0	0	0	0	Odocoileus_hemionus_HiC.fasta019894	missense_variant	RANBP6	Ran-binding protein 6 isoform
Moderate	HiC_scaffold_22	3852285	A	C	0.015625	0	0	0	0	Odocoileus_hemionus_HiC.fasta020156	missense_variant	TIMM21	Translocase of inner mitochondrial membrane 21
Moderate	HiC_scaffold_22	21876762	T	C	0.015625	0	0	0	0	Odocoileus_hemionus_HiC.fasta020228	missense_variant	ASXL3	Additional sex combs like
Moderate	HiC_scaffold_22	23363183	G	A	0.015625	0	0	0	0	Odocoileus_hemionus_HiC.fasta020236	missense_variant	MEP1B	Meprin A subunit beta
Moderate	HiC_scaffold_22	28605581	T	C	0.015625	0	0	0	0	Odocoileus_hemionus_HiC.fasta020261	missense_variant	TAF4B	TATA-box binding protein associated factor 4b
Moderate	HiC_scaffold_23	1477353	T	C	0.015625	0	0	0	0	Odocoileus_hemionus_HiC.fasta020564	missense_variant	NEDD1	Neural precursor cell expressed, developmentally down-regulated 1
Moderate	HiC_scaffold_23	2998589	C	T	0.015625	0	0	0	0	Odocoileus_hemionus_HiC.fasta020568	missense_variant	TMPO	Thymopoietin
Moderate	HiC_scaffold_23	15849311	C	G	0.015625	0	0	0	0	Odocoileus_hemionus_HiC.fasta020728	missense_variant	SYT10	Protein kinase C conserved region 2 (CalB)
Moderate	HiC_scaffold_23	17721206	C	T	0.015625	0	0	0	0	Odocoileus_hemionus_HiC.fasta020746	missense_variant	METTL20	Electron transfer flavoprotein beta subunit lysine methyltransferase
Moderate	HiC_scaffold_23	20700890	C	T	0.015625	0	0	0	0	Odocoileus_hemionus_HiC.fasta020767	missense_variant
Moderate	HiC_scaffold_23	23071042	A	C	0.015625	0	0	0	0	Odocoileus_hemionus_HiC.fasta020797	missense_variant	RASSF8	Ras association domain-containing protein 8
Moderate	HiC_scaffold_23	39052036	C	A	0.015625	0	0	0	0	Odocoileus_hemionus_HiC.fasta020974	missense_variant	PHC1	histone ubiquitination
Moderate	HiC_scaffold_23	44869820	C	T	0.015625	0	0	0	0	Odocoileus_hemionus_HiC.fasta021114	missense_variant	ERC1	retrograde transport, endosome to Golgi
Moderate	HiC_scaffold_25	5132728	A	T	0.015625	0	0	0	0	Odocoileus_hemionus_HiC.fasta021719	missense_variant	DNAH7	heavy chain 7
Moderate	HiC_scaffold_25	16606419	C	A	0.015625	0	0	0	0	Odocoileus_hemionus_HiC.fasta021842	missense_variant	PLEKHM3	Pleckstrin homology domain-containing family M member
Moderate	HiC_scaffold_25	38007722	C	T	0.015625	0	0	0	0	Odocoileus_hemionus_HiC.fasta022059	missense_variant	HTR2B	receptor 2B
Moderate	HiC_scaffold_25	43121881	G	C	0.015625	0	0	0	0	Odocoileus_hemionus_HiC.fasta022159	missense_variant	TMEM200B	Transmembrane protein 200B
Moderate	HiC_scaffold_26	1445533	C	G	0.015625	0	0	0	0	Odocoileus_hemionus_HiC.fasta022411	missense_variant	ZFC3H1	zinc finger
Moderate	HiC_scaffold_26	9588354	G	C	0.015625	0	0	0	0	Odocoileus_hemionus_HiC.fasta022465	missense_variant	OTOGL	Otogelin-like
Moderate	HiC_scaffold_26	9748045	G	A	0.015625	0	0	0	0	Odocoileus_hemionus_HiC.fasta022467	missense_variant	PTPRQ	Protein tyrosine phosphatase, receptor type Q
Moderate	HiC_scaffold_26	14229762	A	T	0.015625	0	0	0	0	Odocoileus_hemionus_HiC.fasta022491	missense_variant	LRRIQ1	Short calmodulin-binding motif containing conserved Ile and Gln residues.
Moderate	HiC_scaffold_26	26375199	G	A	0.015625	0	0	0	0	Odocoileus_hemionus_HiC.fasta022643	missense_variant	ACVRL1	Serine threonine-protein kinase receptor R3
Moderate	HiC_scaffold_26	28801180	G	A	0.015625	0	0	0	0	Odocoileus_hemionus_HiC.fasta022701	missense_variant	TROAP	Trophinin associated protein
Moderate	HiC_scaffold_26	29232899	C	T	0.015625	0	0	0	0	Odocoileus_hemionus_HiC.fasta022722	missense_variant	CACNB3	Voltage-dependent L-type calcium channel subunit
Moderate	HiC_scaffold_26	44298967	G	A	0.015625	0	0	0	0	Odocoileus_hemionus_HiC.fasta022867	missense_variant	HELB	DNA helicase
Moderate	HiC_scaffold_26	45380174	G	T	0.015625	0	0	0	0	Odocoileus_hemionus_HiC.fasta022881	missense_variant	LEMD3	LEM domain containing 3
Moderate	HiC_scaffold_27	48506192	A	G	0.015625	0	0	0	0	Odocoileus_hemionus_HiC.fasta023270	missense_variant	KIAA1524	positive regulation of neural precursor cell proliferation
Moderate	HiC_scaffold_28	8826240	C	A	0.015625	0	0	0	0	Odocoileus_hemionus_HiC.fasta023381	missense_variant	GFOD1	Glucose-fructose oxidoreductase domain containing 1
Moderate	HiC_scaffold_28	19911006	C	T	0.015625	0	0	0	0	Odocoileus_hemionus_HiC.fasta023472	missense_variant	SLC17A3	sodium-dependent phosphate transport protein 4
Moderate	HiC_scaffold_28	20271778	G	C	0.015625	0	0	0	0	Odocoileus_hemionus_HiC.fasta023496	missense_variant	BTN3A3	Butyrophilin subfamily 3 member
Moderate	HiC_scaffold_28	22969778	T	C	0.015625	0	0	0	0	Odocoileus_hemionus_HiC.fasta023594	missense_variant		Belongs to the MHC class I family
Moderate	HiC_scaffold_28	23429438	C	T	0.015625	0	0	0	0	Odocoileus_hemionus_HiC.fasta023622	missense_variant	CDSN	corneodesmosin
Moderate	HiC_scaffold_28	23714467	G	C	0.015625	0	0	0	0	Odocoileus_hemionus_HiC.fasta023644	missense_variant	PRRC2A	coiled-coil 2A
Moderate	HiC_scaffold_28	24346938	C	T	0.015625	0	0	0	0	Odocoileus_hemionus_HiC.fasta023697	missense_variant	C6orf10	Chromosome 6 open reading frame 10
Moderate	HiC_scaffold_28	24439126	C	G	0.015625	0	0	0	0	Odocoileus_hemionus_HiC.fasta023698	missense_variant
Moderate	HiC_scaffold_28	33239160	G	A	0.015625	0	0	0	0	Odocoileus_hemionus_HiC.fasta023822	missense_variant	CUL9	Belongs to the cullin family
Moderate	HiC_scaffold_28	33534076	T	C	0.015625	0	0	0	0	Odocoileus_hemionus_HiC.fasta023840	missense_variant	GLTSCR1L	GLTSCR1-like protein
Moderate	HiC_scaffold_29	6297919	C	T	0.015625	0	0	0	0	Odocoileus_hemionus_HiC.fasta024246	missense_variant	ACTN3	Alpha-actinin-3 isoform
Moderate	HiC_scaffold_29	7529279	G	T	0.015625	0	0	0	0	Odocoileus_hemionus_HiC.fasta024321	missense_variant	VPS51	Vacuolar protein sorting-associated protein 51 homolog
Moderate	HiC_scaffold_29	11484689	G	A	0.015625	0	0	0	0	Odocoileus_hemionus_HiC.fasta024467	missense_variant	Pga5	Belongs to the peptidase A1 family
Moderate	HiC_scaffold_29	12553253	G	A	0.015625	0	0	0	0	Odocoileus_hemionus_HiC.fasta024490	missense_variant	TMEM132A	Transmembrane protein 132A
Moderate	HiC_scaffold_30	15114486	C	T	0.015625	0	0	0	0	Odocoileus_hemionus_HiC.fasta024918	missense_variant	ENOPH1	Bifunctional enzyme that catalyzes the enolization of 2,3-diketo-5-methylthiopentyl-1-phosphate (DK-MTP-1-P) into the intermediate 2-hydroxy-3-keto-5-methylthiopentenyl-1-phosphate (HK-MTPenyl-1-P), which is then dephosphorylated to form the acireductone 1,2-dihydroxy-3-keto-5-methylthiopentene (DHK- MTPene)
Moderate	HiC_scaffold_30	20702376	A	T	0.015625	0	0	0	0	Odocoileus_hemionus_HiC.fasta024963	missense_variant	CCDC158	Coiled-coil domain-containing protein 158
Moderate	HiC_scaffold_30	38762018	C	T	0.015625	0	0	0	0	Odocoileus_hemionus_HiC.fasta025108	missense_variant	AASDH	acyl-CoA synthetase family member 4
Moderate	HiC_scaffold_30	43472084	A	G	0.015625	0	0	0	0	Odocoileus_hemionus_HiC.fasta025153	missense_variant	EXOC1L	Exocyst complex component
Moderate	HiC_scaffold_31	761597	T	C	0.015625	0	0	0	0	Odocoileus_hemionus_HiC.fasta025164	missense_variant	TPO	Thyroid peroxidase
Moderate	HiC_scaffold_31	9102513	C	T	0.015625	0	0	0	0	Odocoileus_hemionus_HiC.fasta025220	missense_variant	KIF12	Kinesin family member 12
Moderate	HiC_scaffold_31	12471137	C	A	0.015625	0	0	0	0	Odocoileus_hemionus_HiC.fasta025278	missense_variant	AKAP2	anchor protein 2
Moderate	HiC_scaffold_31	24150852	G	A	0.015625	0	0	0	0	Odocoileus_hemionus_HiC.fasta025367	missense_variant	SYK	Tyrosine-protein kinase SYK
Moderate	HiC_scaffold_31	33678129	C	T	0.015625	0	0	0	0	Odocoileus_hemionus_HiC.fasta025488	missense_variant	UBAP2	Ubiquitin-associated protein 2 isoform
Moderate	HiC_scaffold_31	33823494	G	A	0.015625	0	0	0	0	Odocoileus_hemionus_HiC.fasta025491	missense_variant	NOL6	Nucleolar protein 6
Moderate	HiC_scaffold_31	33834952	C	G	0.015625	0	0	0	0	Odocoileus_hemionus_HiC.fasta025492	missense_variant	AQP3	Aquaporin 3 (Gill blood group)
Moderate	HiC_scaffold_31	36148032	C	T	0.015625	0	0	0	0	Odocoileus_hemionus_HiC.fasta025528	missense_variant	CDCA2	Cell division
Moderate	HiC_scaffold_31	37254601	C	A	0.015625	0	0	0	0	Odocoileus_hemionus_HiC.fasta025538	missense_variant	ADAM7	ADAM metallopeptidase domain 7
Moderate	HiC_scaffold_32	13514210	G	T	0.015625	0	0	0	0	Odocoileus_hemionus_HiC.fasta025706	missense_variant	NCAPH2	complex subunit H2
Moderate	HiC_scaffold_32	14288049	C	T	0.015625	0	0	0	0	Odocoileus_hemionus_HiC.fasta025718	missense_variant	CASP3	Involved in the activation cascade of caspases responsible for apoptosis execution. At the onset of apoptosis it proteolytically cleaves poly(ADP-ribose) polymerase (PARP) at a '216-Asp- -Gly-217' bond. Cleaves and activates sterol regulatory element binding proteins (SREBPs) between the basic helix-loop- helix leucine zipper domain and the membrane attachment domain. Cleaves and activates caspas…
Moderate	HiC_scaffold_32	18342746	T	C	0.015625	0	0	0	0	Odocoileus_hemionus_HiC.fasta025757	missense_variant	PCM1	Pericentriolar material 1
Moderate	HiC_scaffold_32	27738008	G	A	0.015625	0	0	0	0	Odocoileus_hemionus_HiC.fasta025823	missense_variant	FUT10	alpha-(1->3)-fucosyltransferase activity
Moderate	HiC_scaffold_32	34766132	C	T	0.015625	0	0	0	0	Odocoileus_hemionus_HiC.fasta025879	missense_variant	AGPAT6	glycerol-3-phosphate acyltransferase 4
Moderate	HiC_scaffold_33	4047967	C	T	0.015625	0	0	0	0	Odocoileus_hemionus_HiC.fasta025985	missense_variant	USP42	Ubiquitin carboxyl-terminal hydrolase 42
Moderate	HiC_scaffold_33	6260429	C	G	0.015625	0	0	0	0	Odocoileus_hemionus_HiC.fasta026075	missense_variant	EPHB4	Ephrin type-B receptor 4
Moderate	HiC_scaffold_33	31882254	C	T	0.015625	0	0	0	0	Odocoileus_hemionus_HiC.fasta026498	missense_variant	ATF7IP2	Activating transcription factor
Moderate	HiC_scaffold_33	38021417	T	C	0.015625	0	0	0	0	Odocoileus_hemionus_HiC.fasta026559	missense_variant	ZNF174	Zinc finger protein 174
Moderate	HiC_scaffold_34	7816469	A	G	0.015625	0	0	0	0	Odocoileus_hemionus_HiC.fasta026784	missense_variant	SOD2	Superoxide dismutase
Moderate	HiC_scaffold_1	16395898	C	A	0.015625	0	0	0	0	Odocoileus_hemionus_HiC.fasta001782	missense_variant	PGLYRP3	peptidoglycan recognition protein
Moderate	HiC_scaffold_1	17987938	C	G	0.015625	0	0	0	0	Odocoileus_hemionus_HiC.fasta001817	missense_variant	THEM5	Acyl-coenzyme A thioesterase THEM5
Moderate	HiC_scaffold_1	27206987	C	T	0.015625	0	0	0	0	Odocoileus_hemionus_HiC.fasta002005	missense_variant	DENND2C	domain containing 2C
Moderate	HiC_scaffold_1	27834742	C	T	0.015625	0	0	0	0	Odocoileus_hemionus_HiC.fasta002013	missense_variant	OLFML3	Olfactomedin-like protein 3
Moderate	HiC_scaffold_1	30314214	C	T	0.015625	0	0	0	0	Odocoileus_hemionus_HiC.fasta002055	missense_variant	OVGP1	Binds to oocyte zona pellucida in vivo. May play a role in the fertilization process and or early embryonic development
Moderate	HiC_scaffold_1	32443018	A	G	0.015625	0	0	0	0	Odocoileus_hemionus_HiC.fasta002105	missense_variant	CELSR2	Cadherin EGF LAG seven-pass G-type receptor 2
Moderate	HiC_scaffold_1	47187919	C	T	0.015625	0	0	0	0	Odocoileus_hemionus_HiC.fasta002215	missense_variant	FNBP1L	Fes/CIP4 homology domain
Moderate	HiC_scaffold_1	54627714	G	A	0.015625	0	0	0	0	Odocoileus_hemionus_HiC.fasta002282	missense_variant	ZNHIT6	Zinc finger HIT-type containing 6
Moderate	HiC_scaffold_1	62740974	C	T	0.015625	0	0	0	0	Odocoileus_hemionus_HiC.fasta002336	missense_variant	USP33	Ubiquitin specific peptidase 33
Moderate	HiC_scaffold_1	70459471	C	T	0.015625	0	0	0	0	Odocoileus_hemionus_HiC.fasta002387	missense_variant	LRRC7	Domain present in PSD-95, Dlg, and ZO-1/2.
Moderate	HiC_scaffold_1	77933871	A	T	0.015625	0	0	0	0	Odocoileus_hemionus_HiC.fasta002440	missense_variant	USP1	ubiquitin
Moderate	HiC_scaffold_1	84056086	T	G	0.015625	0	0	0	0	Odocoileus_hemionus_HiC.fasta002479	missense_variant	C1orf168	Chromosome 1 open reading frame 168
Moderate	HiC_scaffold_1	103471975	C	T	0.015625	0	0	0	0	Odocoileus_hemionus_HiC.fasta002790	missense_variant	CSF3R	Colony stimulating factor 3 receptor
Moderate	HiC_scaffold_1	104906062	G	A	0.015625	0	0	0	0	Odocoileus_hemionus_HiC.fasta002834	missense_variant	GJB4	gap junction
Moderate	HiC_scaffold_1	110989205	G	A	0.015625	0	0	0	0	Odocoileus_hemionus_HiC.fasta002899	missense_variant
Moderate	HiC_scaffold_1	113911781	G	A	0.015625	0	0	0	0	Odocoileus_hemionus_HiC.fasta002946	missense_variant	SNED1	Sushi, nidogen and EGF-like
Moderate	HiC_scaffold_2	1498583	C	T	0.015625	0	0	0	0	Odocoileus_hemionus_HiC.fasta002989	missense_variant	NOM1	Nucleolar MIF4G domain-containing protein 1
Moderate	HiC_scaffold_2	15500848	T	C	0.015625	0	0	0	0	Odocoileus_hemionus_HiC.fasta003182	missense_variant	TBXAS1	synthase
Moderate	HiC_scaffold_2	24565338	G	A	0.015625	0	0	0	0	Odocoileus_hemionus_HiC.fasta003260	missense_variant	ZC3HC1	Zinc finger C3HC-type containing 1
Moderate	HiC_scaffold_2	25520414	T	C	0.015625	0	0	0	0	Odocoileus_hemionus_HiC.fasta003275	missense_variant
Moderate	HiC_scaffold_2	26691380	A	T	0.015625	0	0	0	0	Odocoileus_hemionus_HiC.fasta003297	missense_variant	ZNF800	Zinc finger protein 800
Moderate	HiC_scaffold_2	39282392	T	C	0.015625	0	0	0	0	Odocoileus_hemionus_HiC.fasta003384	missense_variant	C7orf25	UPF0415 protein C7orf25 homolog
Moderate	HiC_scaffold_2	44299588	C	T	0.015625	0	0	0	0	Odocoileus_hemionus_HiC.fasta003444	missense_variant	C7orf62	protein C7orf62 homolog
Moderate	HiC_scaffold_2	69139824	C	T	0.015625	0	0	0	0	Odocoileus_hemionus_HiC.fasta003641	missense_variant	ATXN7L1	Ataxin-7-like protein 1 isoform
Moderate	HiC_scaffold_2	104460653	G	C	0.015625	0	0	0	0	Odocoileus_hemionus_HiC.fasta003912	missense_variant	NFYC	Nuclear transcription factor Y subunit gamma
Moderate	HiC_scaffold_3	13326391	C	A	0.015625	0	0	0	0	Odocoileus_hemionus_HiC.fasta004001	missense_variant	ERAP2	Endoplasmic reticulum aminopeptidase 2
Moderate	HiC_scaffold_3	14339903	C	T	0.015625	0	0	0	0	Odocoileus_hemionus_HiC.fasta004008	missense_variant	ELL2	RNA polymerase II
Moderate	HiC_scaffold_3	28369697	T	C	0.015625	0	0	0	0	Odocoileus_hemionus_HiC.fasta004096	missense_variant	WWC1	WW and C2 domain containing 1
Moderate	HiC_scaffold_3	46061282	G	A	0.015625	0	0	0	0	Odocoileus_hemionus_HiC.fasta004223	missense_variant	TCOF1	Treacle ribosome biogenesis factor 1
Moderate	HiC_scaffold_3	64024816	T	G	0.015625	0	0	0	0	Odocoileus_hemionus_HiC.fasta004532	missense_variant	GZMM	Granzyme M
Moderate	HiC_scaffold_3	94196401	G	A	0.015625	0	0	0	0	Odocoileus_hemionus_HiC.fasta005137	missense_variant	MRI1	methylthioribose-1-phosphate isomerase
Moderate	HiC_scaffold_3	94230333	G	T	0.015625	0	0	0	0	Odocoileus_hemionus_HiC.fasta005139	missense_variant	ZSWIM4	Zinc finger SWIM-type containing 4
Moderate	HiC_scaffold_3	95199182	C	T	0.015625	0	0	0	0	Odocoileus_hemionus_HiC.fasta005176	missense_variant	EMR2	Belongs to the G-protein coupled receptor 2 family
Moderate	HiC_scaffold_3	99046278	C	G	0.015625	0	0	0	0	Odocoileus_hemionus_HiC.fasta005273	missense_variant	FAM129C	Family with sequence similarity 129, member C
Moderate	HiC_scaffold_4	7653871	T	C	0.015625	0	0	0	0	Odocoileus_hemionus_HiC.fasta005533	missense_variant	IL18RAP	Interleukin 18 receptor accessory protein
Moderate	HiC_scaffold_4	7675525	C	G	0.015625	0	0	0	0	Odocoileus_hemionus_HiC.fasta005533	missense_variant	IL18RAP	Interleukin 18 receptor accessory protein
Moderate	HiC_scaffold_4	46161264	T	C	0.015625	0	0	0	0	Odocoileus_hemionus_HiC.fasta005918	missense_variant	THNSL2	Threonine synthase-like
Moderate	HiC_scaffold_4	70316479	G	A	0.015625	0	0	0	0	Odocoileus_hemionus_HiC.fasta006148	missense_variant	GAREML	regulator of
Moderate	HiC_scaffold_4	71989144	G	A	0.015625	0	0	0	0	Odocoileus_hemionus_HiC.fasta006178	missense_variant	MFSD2B	Major facilitator superfamily
Moderate	HiC_scaffold_4	82386941	G	A	0.015625	0	0	0	0	Odocoileus_hemionus_HiC.fasta006242	missense_variant	LPIN1	lipin, N-terminal conserved region
Moderate	HiC_scaffold_4	83148499	G	A	0.015625	0	0	0	0	Odocoileus_hemionus_HiC.fasta006252	missense_variant	PDIA6	Protein disulfide isomerase family A, member 6
Moderate	HiC_scaffold_4	84973429	A	G	0.015625	0	0	0	0	Odocoileus_hemionus_HiC.fasta006278	missense_variant	RPL10	ribosomal protein
Moderate	HiC_scaffold_4	90256223	T	C	0.015625	0	0	0	0	Odocoileus_hemionus_HiC.fasta006331	missense_variant	STRBP	mechanosensory behavior
Moderate	HiC_scaffold_4	95238188	T	C	0.015625	0	0	0	0	Odocoileus_hemionus_HiC.fasta006433	missense_variant	NUP188	Nucleoporin NUP188 homolog
Moderate	HiC_scaffold_4	99541690	T	C	0.015625	0	0	0	0	Odocoileus_hemionus_HiC.fasta006526	missense_variant	SEC16A	SEC16 homolog A, endoplasmic reticulum export factor
Moderate	HiC_scaffold_5	16044791	C	G	0.015625	0	0	0	0	Odocoileus_hemionus_HiC.fasta006761	missense_variant	MLH3	mutL homolog 3
Moderate	HiC_scaffold_5	16215939	G	T	0.015625	0	0	0	0	Odocoileus_hemionus_HiC.fasta006768	missense_variant	PROX2	Prospero homeobox protein 2
Moderate	HiC_scaffold_5	21090311	G	T	0.015625	0	0	0	0	Odocoileus_hemionus_HiC.fasta006834	missense_variant	EXD2	Exonuclease 3'-5'
Moderate	HiC_scaffold_5	36089274	G	A	0.015625	0	0	0	0	Odocoileus_hemionus_HiC.fasta007007	missense_variant	DUOX2	Dual oxidase 2
Moderate	HiC_scaffold_5	72760330	G	A	0.015625	0	0	0	0	Odocoileus_hemionus_HiC.fasta007457	missense_variant	OSGEP	Component of the EKC KEOPS complex that is required for the formation of a threonylcarbamoyl group on adenosine at position 37 (t(6)A37) in tRNAs that read codons beginning with adenine. The complex is probably involved in the transfer of the threonylcarbamoyl moiety of threonylcarbamoyl-AMP (TC-AMP) to the N6 group of A37. OSGEP likely plays a direct catalytic role in this reaction, but requires…
Moderate	HiC_scaffold_5	72879739	C	T	0.015625	0	0	0	0	Odocoileus_hemionus_HiC.fasta007463	missense_variant	RNASE9	Inactive ribonuclease-like protein 9
Moderate	HiC_scaffold_5	79488557	C	G	0.015625	0	0	0	0	Odocoileus_hemionus_HiC.fasta007679	missense_variant	UACA	uveal autoantigen with coiled-coil domains and ankyrin repeats
Moderate	HiC_scaffold_6	4136767	T	A	0.015625	0	0	0	0	Odocoileus_hemionus_HiC.fasta007899	missense_variant	TSC22D2	TSC22 domain family
Moderate	HiC_scaffold_6	4136768	C	A	0.015625	0	0	0	0	Odocoileus_hemionus_HiC.fasta007899	missense_variant	TSC22D2	TSC22 domain family
Moderate	HiC_scaffold_6	21389271	G	C	0.015625	0	0	0	0	Odocoileus_hemionus_HiC.fasta008017	missense_variant	drpr	Epidermal growth factor-like domain.
Moderate	HiC_scaffold_6	46973416	T	C	0.015625	0	0	0	0	Odocoileus_hemionus_HiC.fasta008252	missense_variant	PIGZ	Phosphatidylinositol glycan anchor biosynthesis, class Z
Moderate	HiC_scaffold_6	47560968	G	T	0.015625	0	0	0	0	Odocoileus_hemionus_HiC.fasta008273	missense_variant	ZDHHC19	zinc finger, DHHC-type containing 19
Moderate	HiC_scaffold_6	87104467	C	T	0.015625	0	0	0	0	Odocoileus_hemionus_HiC.fasta008629	missense_variant	PWP2	Periodic tryptophan protein 2 homolog
Moderate	HiC_scaffold_6	91313681	G	T	0.015625	0	0	0	0	Odocoileus_hemionus_HiC.fasta008680	missense_variant	OXNAD1	domain containing 1
Moderate	HiC_scaffold_7	2817621	C	T	0.015625	0	0	0	0	Odocoileus_hemionus_HiC.fasta008720	missense_variant	RYR2	suramin binding
Moderate	HiC_scaffold_7	26197204	C	A	0.015625	0	0	0	0	Odocoileus_hemionus_HiC.fasta008928	missense_variant
Moderate	HiC_scaffold_7	26199654	A	G	0.015625	0	0	0	0	Odocoileus_hemionus_HiC.fasta008928	missense_variant
Moderate	HiC_scaffold_7	26280930	C	T	0.015625	0	0	0	0	Odocoileus_hemionus_HiC.fasta008931	missense_variant	PSAP	Prosaposin
Moderate	HiC_scaffold_7	33715665	T	G	0.015625	0	0	0	0	Odocoileus_hemionus_HiC.fasta009018	missense_variant	SFTPD	Contributes to the lung's defense against inhaled microorganisms, organic antigens and toxins. Interacts with compounds such as bacterial lipopolysaccharides, oligosaccharides and fatty acids and modulates leukocyte action in immune response. May participate in the extracellular reorganization or turnover of pulmonary surfactant. Binds strongly maltose residues and to a lesser extent other alpha-…
Moderate	HiC_scaffold_7	40631014	G	A	0.015625	0	0	0	0	Odocoileus_hemionus_HiC.fasta009080	missense_variant	ARHGAP22	Rho GTPase activating protein 22
Moderate	HiC_scaffold_7	41446928	T	C	0.015625	0	0	0	0	Odocoileus_hemionus_HiC.fasta009090	missense_variant	ERCC6	DNA excision repair protein
Moderate	HiC_scaffold_7	41780137	C	T	0.015625	0	0	0	0	Odocoileus_hemionus_HiC.fasta009097	missense_variant	PARG	poly(ADP-ribose) glycohydrolase
Moderate	HiC_scaffold_7	57579230	A	G	0.015625	0	0	0	0	Odocoileus_hemionus_HiC.fasta009226	missense_variant	CYP2C18	aromatase activity
Moderate	HiC_scaffold_7	58820239	C	A	0.015625	0	0	0	0	Odocoileus_hemionus_HiC.fasta009246	missense_variant	ZNF518A	Zinc finger protein 518A
Moderate	HiC_scaffold_7	60565549	A	G	0.015625	0	0	0	0	Odocoileus_hemionus_HiC.fasta009282	missense_variant	R3HCC1L	and coiled-coil
Moderate	HiC_scaffold_7	63977163	T	G	0.015625	0	0	0	0	Odocoileus_hemionus_HiC.fasta009346	missense_variant	PPRC1	Peroxisome proliferator-activated receptor gamma, coactivator-related
Moderate	HiC_scaffold_8	7796644	G	A	0.015625	0	0	0	0	Odocoileus_hemionus_HiC.fasta009667	missense_variant	ERCC5	Xeroderma pigmentosum G I-region
Moderate	HiC_scaffold_8	45611038	A	C	0.015625	0	0	0	0	Odocoileus_hemionus_HiC.fasta009828	missense_variant	CENPJ	Centromere protein J
Moderate	HiC_scaffold_8	49448092	G	T	0.015625	0	0	0	0	Odocoileus_hemionus_HiC.fasta009876	missense_variant	MTIF3	initiation factor
Moderate	HiC_scaffold_8	50435013	C	T	0.015625	0	0	0	0	Odocoileus_hemionus_HiC.fasta009890	missense_variant	POMP	Proteasome maturation
Moderate	HiC_scaffold_8	58335230	C	T	0.015625	0	0	0	0	Odocoileus_hemionus_HiC.fasta009959	missense_variant	STOML3	prohibitin homologues
Moderate	HiC_scaffold_8	61011521	G	A	0.015625	0	0	0	0	Odocoileus_hemionus_HiC.fasta009995	missense_variant	Gucy1b2	substituted 2 bases at 2 genomic stop codons
Moderate	HiC_scaffold_9	302693	C	T	0.015625	0	0	0	0	Odocoileus_hemionus_HiC.fasta010116	missense_variant	B3GAT1	Galactosylgalactosylxylosylprotein 3-beta-glucuronosyltransferase 1
Moderate	HiC_scaffold_9	5972566	C	T	0.015625	0	0	0	0	Odocoileus_hemionus_HiC.fasta010269	missense_variant	PACSIN3	Protein kinase C and casein kinase substrate in neurons
Moderate	HiC_scaffold_9	28370715	C	T	0.015625	0	0	0	0	Odocoileus_hemionus_HiC.fasta010469	missense_variant	C2CD3	C2 domain-containing protein 3
Moderate	HiC_scaffold_9	29080265	C	T	0.015625	0	0	0	0	Odocoileus_hemionus_HiC.fasta010483	missense_variant	ARHGEF17	Rho guanine nucleotide exchange factor
Moderate	HiC_scaffold_9	31202076	C	T	0.015625	0	0	0	0	Odocoileus_hemionus_HiC.fasta010537	missense_variant	TRIM68	E3 ubiquitin-protein ligase TRIM68
Moderate	HiC_scaffold_9	33501333	G	A	0.015625	0	0	0	0	Odocoileus_hemionus_HiC.fasta010602	missense_variant		Serpentine type 7TM GPCR chemoreceptor Srsx
Moderate	HiC_scaffold_9	34613492	G	T	0.015625	0	0	0	0	Odocoileus_hemionus_HiC.fasta010644	missense_variant	RBMXL2	motif protein
Moderate	HiC_scaffold_9	38225227	C	T	0.015625	0	0	0	0	Odocoileus_hemionus_HiC.fasta010704	missense_variant	CTR9	Paf1 RNA polymerase II complex component
Moderate	HiC_scaffold_9	45723993	C	T	0.015625	0	0	0	0	Odocoileus_hemionus_HiC.fasta010783	missense_variant		Domain of unknown function (DUF4782)
Moderate	HiC_scaffold_10	41578123	G	A	0.015625	0	0	0	0	Odocoileus_hemionus_HiC.fasta011479	missense_variant	SLC45A1	Solute carrier family 45 member 1
Moderate	HiC_scaffold_10	45679025	A	G	0.015625	0	0	0	0	Odocoileus_hemionus_HiC.fasta011521	missense_variant	DFFB	DNA fragmentation factor
Moderate	HiC_scaffold_10	69070043	A	G	0.015625	0	0	0	0	Odocoileus_hemionus_HiC.fasta011827	missense_variant	LAMB3	Laminin subunit
Moderate	HiC_scaffold_11	7505651	G	A	0.015625	0	0	0	0	Odocoileus_hemionus_HiC.fasta011958	missense_variant	CFAP221	Cilia and flagella associated protein 221
Moderate	HiC_scaffold_11	12805625	T	C	0.015625	0	0	0	0	Odocoileus_hemionus_HiC.fasta011986	missense_variant	ACTR3	negative regulation of bleb assembly
Moderate	HiC_scaffold_11	31752466	T	C	0.015625	0	0	0	0	Odocoileus_hemionus_HiC.fasta012076	missense_variant	RPL31	ribosomal protein
Moderate	HiC_scaffold_11	59313047	C	T	0.015625	0	0	0	0	Odocoileus_hemionus_HiC.fasta012316	missense_variant	DUSP19	Dual specificity protein phosphatase 19
Moderate	HiC_scaffold_11	59338238	T	C	0.015625	0	0	0	0	Odocoileus_hemionus_HiC.fasta012317	missense_variant	NUP35	Nucleoporin
Moderate	HiC_scaffold_11	61990029	G	C	0.015625	0	0	0	0	Odocoileus_hemionus_HiC.fasta012326	missense_variant	FSIP2	Fibrous sheath-interacting protein 2-like
Moderate	HiC_scaffold_11	61992156	G	C	0.015625	0	0	0	0	Odocoileus_hemionus_HiC.fasta012326	missense_variant	FSIP2	Fibrous sheath-interacting protein 2-like
Moderate	HiC_scaffold_11	71548685	T	C	0.015625	0	0	0	0	Odocoileus_hemionus_HiC.fasta012414	missense_variant	TUBGCP5	Tubulin, gamma complex associated protein 5
Moderate	HiC_scaffold_11	71550549	C	G	0.015625	0	0	0	0	Odocoileus_hemionus_HiC.fasta012414	missense_variant	TUBGCP5	Tubulin, gamma complex associated protein 5
Moderate	HiC_scaffold_12	4454092	C	T	0.015625	0	0	0	0	Odocoileus_hemionus_HiC.fasta012472	missense_variant	ITIH5	inter-alpha-trypsin inhibitor heavy chain
Moderate	HiC_scaffold_12	21912141	G	C	0.015625	0	0	0	0	Odocoileus_hemionus_HiC.fasta012620	missense_variant	PTER	phosphotriesterase related
Moderate	HiC_scaffold_12	45082722	C	G	0.015625	0	0	0	0	Odocoileus_hemionus_HiC.fasta012936	missense_variant	CDH4	Cadherin 4, type 1, R-cadherin (retinal)
Moderate	HiC_scaffold_12	48566989	C	T	0.015625	0	0	0	0	Odocoileus_hemionus_HiC.fasta012972	missense_variant	SPO11	SPO11, initiator of meiotic double stranded breaks
Moderate	HiC_scaffold_12	50443682	A	G	0.015625	0	0	0	0	Odocoileus_hemionus_HiC.fasta013014	missense_variant	C20orf96	protein C20orf96 homolog
Moderate	HiC_scaffold_12	50652427	G	C	0.015625	0	0	0	0	Odocoileus_hemionus_HiC.fasta013025	missense_variant		Has antibacterial activity
Moderate	HiC_scaffold_12	53634545	T	C	0.015625	0	0	0	0	Odocoileus_hemionus_HiC.fasta013105	missense_variant	NCOA6	Nuclear receptor coactivator 6
Moderate	HiC_scaffold_13	4398233	C	T	0.015625	0	0	0	0	Odocoileus_hemionus_HiC.fasta013394	missense_variant	SLC7A13	Amino acid permease
Moderate	HiC_scaffold_13	19660812	T	G	0.015625	0	0	0	0	Odocoileus_hemionus_HiC.fasta013535	missense_variant	FZD6	Frizzled-6 isoform
Moderate	HiC_scaffold_13	39241331	G	C	0.015625	0	0	0	0	Odocoileus_hemionus_HiC.fasta013644	missense_variant
Moderate	HiC_scaffold_13	54057632	C	T	0.015625	0	0	0	0	Odocoileus_hemionus_HiC.fasta013760	missense_variant	CYP7A1	Cholesterol 7-alpha-monooxygenase-like
Moderate	HiC_scaffold_13	55564294	A	G	0.015625	0	0	0	0	Odocoileus_hemionus_HiC.fasta013774	missense_variant	TGS1	trimethylguanosine synthase
Moderate	HiC_scaffold_13	71163678	C	T	0.015625	0	0	0	0	Odocoileus_hemionus_HiC.fasta013919	missense_variant	FAM83H	Family with sequence similarity 83 member H
Moderate	HiC_scaffold_13	71766594	G	C	0.015625	0	0	0	0	Odocoileus_hemionus_HiC.fasta013964	missense_variant	MFSD3	Major facilitator superfamily
Moderate	HiC_scaffold_13	71770718	A	G	0.015625	0	0	0	0	Odocoileus_hemionus_HiC.fasta013965	missense_variant	RECQL4	ATP-dependent DNA helicase Q4
Moderate	HiC_scaffold_13	71770933	T	C	0.015625	0	0	0	0	Odocoileus_hemionus_HiC.fasta013965	missense_variant	RECQL4	ATP-dependent DNA helicase Q4
Moderate	HiC_scaffold_14	2291759	T	C	0.015625	0	0	0	0	Odocoileus_hemionus_HiC.fasta014082	missense_variant	SLC5A4	Belongs to the sodium solute symporter (SSF) (TC 2.A.21) family
Moderate	HiC_scaffold_14	11390653	G	A	0.015625	0	0	0	0	Odocoileus_hemionus_HiC.fasta014267	missense_variant	SDSL	serine dehydratase-like
Moderate	HiC_scaffold_14	17729634	G	A	0.015625	0	0	0	0	Odocoileus_hemionus_HiC.fasta014335	missense_variant	TCTN1	Tectonic-1
Moderate	HiC_scaffold_14	27544268	G	C	0.015625	0	0	0	0	Odocoileus_hemionus_HiC.fasta014473	missense_variant	CHFR	Checkpoint with forkhead and ring finger domains
Moderate	HiC_scaffold_14	35773238	C	G	0.015625	0	0	0	0	Odocoileus_hemionus_HiC.fasta014522	missense_variant&splice_region_variant	KIAA1109	kiaa1109
Moderate	HiC_scaffold_14	38558575	G	A	0.015625	0	0	0	0	Odocoileus_hemionus_HiC.fasta014541	missense_variant	FAT4	FAT atypical cadherin 4
Moderate	HiC_scaffold_15	32429693	A	G	0.015625	0	0	0	0	Odocoileus_hemionus_HiC.fasta014896	missense_variant	C5orf42	Chromosome 5 open reading frame 42
Moderate	HiC_scaffold_15	35927487	C	A	0.015625	0	0	0	0	Odocoileus_hemionus_HiC.fasta014920	missense_variant	MROH2B	family member 2B
Moderate	HiC_scaffold_15	53468381	T	G	0.015625	0	0	0	0	Odocoileus_hemionus_HiC.fasta015044	missense_variant	NLN	neurolysin
Moderate	HiC_scaffold_15	54641684	A	T	0.015625	0	0	0	0	Odocoileus_hemionus_HiC.fasta015052	missense_variant
Moderate	HiC_scaffold_15	57747502	T	C	0.015625	0	0	0	0	Odocoileus_hemionus_HiC.fasta015084	missense_variant	MRPS27	ribosomal protein S27
Moderate	HiC_scaffold_16	55008751	T	C	0.015625	0	0	0	0	Odocoileus_hemionus_HiC.fasta015504	missense_variant&splice_region_variant	UGDH	UDP-glucose 6-dehydrogenase
Moderate	HiC_scaffold_17	456973	G	C	0.015625	0	0	0	0	Odocoileus_hemionus_HiC.fasta015593	missense_variant	ZNF814	Zinc finger protein
Moderate	HiC_scaffold_17	10384003	G	T	0.015625	0	0	0	0	Odocoileus_hemionus_HiC.fasta016013	missense_variant	PRKD2	kinase D2
Moderate	HiC_scaffold_17	11093181	G	A	0.015625	0	0	0	0	Odocoileus_hemionus_HiC.fasta016049	missense_variant	PPM1N	protein phosphatase, Mg2 Mn2 dependent, 1N
Moderate	HiC_scaffold_17	11945637	G	A	0.015625	0	0	0	0	Odocoileus_hemionus_HiC.fasta016094	missense_variant	ZNF112	Zinc finger protein 112
Moderate	HiC_scaffold_17	12315422	G	A	0.015625	0	0	0	0	Odocoileus_hemionus_HiC.fasta016107	missense_variant		glutathione transferase activity
Moderate	HiC_scaffold_17	13567267	G	T	0.015625	0	0	0	0	Odocoileus_hemionus_HiC.fasta016152	missense_variant	ERICH4	protein C19orf69 homolog
Moderate	HiC_scaffold_17	15894873	C	A	0.015625	0	0	0	0	Odocoileus_hemionus_HiC.fasta016254	missense_variant	CATSPERG	Cation channel sperm-associated protein subunit gamma
Moderate	HiC_scaffold_17	19158946	G	T	0.015625	0	0	0	0	Odocoileus_hemionus_HiC.fasta016393	missense_variant	UBA2	SUMO-activating enzyme subunit 2
Moderate	HiC_scaffold_17	26953264	G	C	0.015625	0	0	0	0	Odocoileus_hemionus_HiC.fasta016479	missense_variant	NIP7	60S ribosome subunit biogenesis protein NIP7 homolog
Moderate	HiC_scaffold_17	28526089	G	T	0.015625	0	0	0	0	Odocoileus_hemionus_HiC.fasta016540	missense_variant	SLC9A5	Solute carrier family 9
Moderate	HiC_scaffold_17	38175817	G	T	0.015625	0	0	0	0	Odocoileus_hemionus_HiC.fasta016646	missense_variant	CES5A	Carboxylesterase 5A
Moderate	HiC_scaffold_17	54434686	C	T	0.015625	0	0	0	0	Odocoileus_hemionus_HiC.fasta016850	missense_variant	BCO1	Beta,beta-carotene 15,15'-monooxygenase
Moderate	HiC_scaffold_18	13822011	T	C	0.015625	0	0	0	0	Odocoileus_hemionus_HiC.fasta017072	missense_variant&splice_region_variant	TADA2A	transcriptional adaptor 2A
Moderate	HiC_scaffold_18	24208574	A	C	0.015625	0	0	0	0	Odocoileus_hemionus_HiC.fasta017321	missense_variant	P2RX5	P2X purinoceptor
Moderate	HiC_scaffold_18	24801254	C	A	0.015625	0	0	0	0	Odocoileus_hemionus_HiC.fasta017335	missense_variant	SPNS3	spinster homolog 3
Moderate	HiC_scaffold_18	27434613	G	T	0.015625	0	0	0	0	Odocoileus_hemionus_HiC.fasta017466	missense_variant	ALOX15B	Arachidonate 15-lipoxygenase B-like isoform X1
Moderate	HiC_scaffold_18	27588236	T	A	0.015625	0	0	0	0	Odocoileus_hemionus_HiC.fasta017478	missense_variant	CTC1	complex component 1
Moderate	HiC_scaffold_18	27599241	C	G	0.015625	0	0	0	0	Odocoileus_hemionus_HiC.fasta017478	missense_variant	CTC1	complex component 1
Moderate	HiC_scaffold_18	41774754	G	A	0.015625	0	0	0	0	Odocoileus_hemionus_HiC.fasta017859	missense_variant	AOC2	Amine oxidase, copper containing 2
Moderate	HiC_scaffold_18	41794958	C	T	0.015625	0	0	0	0	Odocoileus_hemionus_HiC.fasta017860	missense_variant	AOC3	amine oxidase
Moderate	HiC_scaffold_18	41794988	G	A	0.015625	0	0	0	0	Odocoileus_hemionus_HiC.fasta017860	missense_variant	AOC3	amine oxidase
Moderate	HiC_scaffold_18	42547633	T	C	0.015625	0	0	0	0	Odocoileus_hemionus_HiC.fasta017882	missense_variant	MPP3	MAGUK p55 subfamily member 3
Moderate	HiC_scaffold_18	45477693	T	G	0.015625	0	0	0	0	Odocoileus_hemionus_HiC.fasta017962	missense_variant	MOSPD1	Motile sperm
Moderate	HiC_scaffold_18	51689791	T	G	0.015625	0	0	0	0	Odocoileus_hemionus_HiC.fasta018113	missense_variant	USP36	Ubiquitin carboxyl-terminal hydrolase 36
Moderate	HiC_scaffold_18	55925638	C	T	0.015625	0	0	0	0	Odocoileus_hemionus_HiC.fasta018244	missense_variant	C17orf80	protein C17orf80 homolog
Moderate	HiC_scaffold_19	18616666	G	T	0.015625	0	0	0	0	Odocoileus_hemionus_HiC.fasta018416	missense_variant
Moderate	HiC_scaffold_19	32595446	G	A	0.015625	0	0	0	0	Odocoileus_hemionus_HiC.fasta018570	missense_variant	COCH	Cochlin isoform X1
Moderate	HiC_scaffold_19	45567325	G	A	0.015625	0	0	0	0	Odocoileus_hemionus_HiC.fasta018680	missense_variant	MAP1A	Microtubule-associated protein 1A
Moderate	HiC_scaffold_19	45586758	A	G	0.015625	0	0	0	0	Odocoileus_hemionus_HiC.fasta018681	missense_variant	PPIP5K1	5-diphosphoinositol pentakisphosphate 3-kinase activity
Moderate	HiC_scaffold_19	46914964	G	A	0.015625	0	0	0	0	Odocoileus_hemionus_HiC.fasta018707	missense_variant	TRIP11	Thyroid hormone receptor interactor 11
Moderate	HiC_scaffold_20	14275901	C	T	0.015625	0	0	0	0	Odocoileus_hemionus_HiC.fasta019068	missense_variant	RPL14	ribosomal protein
Moderate	HiC_scaffold_20	17496916	G	A	0.015625	0	0	0	0	Odocoileus_hemionus_HiC.fasta019118	missense_variant	IRAK2	Interleukin-1 receptor-associated kinase-like 2
Moderate	HiC_scaffold_20	17980488	G	A	0.015625	0	0	0	0	Odocoileus_hemionus_HiC.fasta019141	missense_variant	SETD5	SET domain-containing protein 5
Moderate	HiC_scaffold_20	52106432	C	T	0.015625	0	0	0	0	Odocoileus_hemionus_HiC.fasta019498	missense_variant	ALS2CL	ALS2 C-terminal-like protein
Moderate	HiC_scaffold_20	52316162	C	A	0.015625	0	0	0	0	Odocoileus_hemionus_HiC.fasta019503	missense_variant	CCRL2	Chemokine (C-C motif) receptor-like
Moderate	HiC_scaffold_22	3551787	G	A	0.015625	0	0	0	0	Odocoileus_hemionus_HiC.fasta020150	missense_variant	ZNF407	Zinc finger protein 407
Moderate	HiC_scaffold_22	19522991	C	A	0.015625	0	0	0	0	Odocoileus_hemionus_HiC.fasta020203	missense_variant	MOCOS	Sulfurates the molybdenum cofactor. Sulfation of molybdenum is essential for xanthine dehydrogenase (XDH) and aldehyde oxidase (ADO) enzymes in which molybdenum cofactor is liganded by 1 oxygen and 1 sulfur atom in active form
Moderate	HiC_scaffold_22	24076754	G	C	0.015625	0	0	0	0	Odocoileus_hemionus_HiC.fasta020247	missense_variant	DSG4	Component of intercellular desmosome junctions. Involved in the interaction of plaque proteins and intermediate filaments mediating cell-cell adhesion
Moderate	HiC_scaffold_22	28026695	G	A	0.015625	0	0	0	0	Odocoileus_hemionus_HiC.fasta020257	missense_variant	CHST9	sulfotransferase 9
Moderate	HiC_scaffold_22	39272311	C	T	0.015625	0	0	0	0	Odocoileus_hemionus_HiC.fasta020354	missense_variant	RALBP1	ralA binding protein 1
Moderate	HiC_scaffold_22	46777855	G	C	0.015625	0	0	0	0	Odocoileus_hemionus_HiC.fasta020447	missense_variant	MYO5B	establishment of endoplasmic reticulum localization to postsynapse
Moderate	HiC_scaffold_23	32481227	G	C	0.015625	0	0	0	0	Odocoileus_hemionus_HiC.fasta020870	missense_variant	DERA	deoxyribose-phosphate aldolase
Moderate	HiC_scaffold_23	38222565	T	G	0.015625	0	0	0	0	Odocoileus_hemionus_HiC.fasta020953	missense_variant	KLRF2	Killer cell lectin-like receptor subfamily F, member 2
Moderate	HiC_scaffold_23	39358953	A	G	0.015625	0	0	0	0	Odocoileus_hemionus_HiC.fasta020983	missense_variant	RNF130	E3 ubiquitin-protein ligase RNF130
Moderate	HiC_scaffold_23	46026940	C	T	0.015625	0	0	0	0	Odocoileus_hemionus_HiC.fasta021134	missense_variant	BCL2L13	Bcl-2-like protein 13
Moderate	HiC_scaffold_23	49563601	A	G	0.015625	0	0	0	0	Odocoileus_hemionus_HiC.fasta021230	missense_variant	C22orf46	Chromosome 22 open reading frame 46
Moderate	HiC_scaffold_23	49938972	C	T	0.015625	0	0	0	0	Odocoileus_hemionus_HiC.fasta021249	missense_variant	TCF20	Transcription factor 20
Moderate	HiC_scaffold_23	51306318	C	T	0.015625	0	0	0	0	Odocoileus_hemionus_HiC.fasta021274	missense_variant	PNPLA5	phospholipase domain containing 5
Moderate	HiC_scaffold_24	19143059	A	T	0.015625	0	0	0	0	Odocoileus_hemionus_HiC.fasta021446	missense_variant	TPBG	Trophoblast glycoprotein
Moderate	HiC_scaffold_24	22193889	T	C	0.015625	0	0	0	0	Odocoileus_hemionus_HiC.fasta021473	missense_variant	NCOA7	Nuclear receptor coactivator
Moderate	HiC_scaffold_24	25088255	G	T	0.015625	0	0	0	0	Odocoileus_hemionus_HiC.fasta021489	missense_variant	SMPDL3A	Acid sphingomyelinase-like phosphodiesterase 3a
Moderate	HiC_scaffold_24	36286049	G	C	0.015625	0	0	0	0	Odocoileus_hemionus_HiC.fasta021585	missense_variant	BEND3	BEN domain-containing protein 3
Moderate	HiC_scaffold_25	18203836	G	T	0.015625	0	0	0	0	Odocoileus_hemionus_HiC.fasta021860	missense_variant
Moderate	HiC_scaffold_25	26577384	C	T	0.015625	0	0	0	0	Odocoileus_hemionus_HiC.fasta021940	missense_variant	PRKAG3	5'-AMP-activated protein kinase subunit gamma-3
Moderate	HiC_scaffold_25	30654005	G	A	0.015625	0	0	0	0	Odocoileus_hemionus_HiC.fasta021994	missense_variant	ACSL3	acyl-CoA synthetase long-chain family member 3
Moderate	HiC_scaffold_25	30668150	A	G	0.015625	0	0	0	0	Odocoileus_hemionus_HiC.fasta021994	missense_variant	ACSL3	acyl-CoA synthetase long-chain family member 3
Moderate	HiC_scaffold_25	34294803	G	T	0.015625	0	0	0	0	Odocoileus_hemionus_HiC.fasta022015	missense_variant	IRS1	Insulin receptor substrate 1
Moderate	HiC_scaffold_25	40869101	G	T	0.015625	0	0	0	0	Odocoileus_hemionus_HiC.fasta022139	missense_variant	HCRTR1	Orexin receptor
Moderate	HiC_scaffold_25	44577395	C	G	0.015625	0	0	0	0	Odocoileus_hemionus_HiC.fasta022196	missense_variant	MAP3K6	Mitogen-activated protein kinase kinase kinase 6
Moderate	HiC_scaffold_26	1415258	G	A	0.015625	0	0	0	0	Odocoileus_hemionus_HiC.fasta022411	missense_variant	ZFC3H1	zinc finger
Moderate	HiC_scaffold_26	24844295	A	C	0.015625	0	0	0	0	Odocoileus_hemionus_HiC.fasta022587	missense_variant	CALCOCO1	Calcium-binding and coiled-coil domain-containing protein
Moderate	HiC_scaffold_26	25210027	G	C	0.015625	0	0	0	0	Odocoileus_hemionus_HiC.fasta022602	missense_variant	ESPL1	extra spindle pole bodies
Moderate	HiC_scaffold_26	28548503	G	A	0.015625	0	0	0	0	Odocoileus_hemionus_HiC.fasta022693	missense_variant	FAM186B	Family with sequence similarity 186, member B
Moderate	HiC_scaffold_26	29040529	T	C	0.015625	0	0	0	0	Odocoileus_hemionus_HiC.fasta022711	missense_variant	RHEBL1	Ras homolog enriched in brain like 1
Moderate	HiC_scaffold_26	29064692	A	G	0.015625	0	0	0	0	Odocoileus_hemionus_HiC.fasta022712	missense_variant	KMT2D	methyltransferase 2D
Moderate	HiC_scaffold_26	42425738	C	G	0.015625	0	0	0	0	Odocoileus_hemionus_HiC.fasta022856	missense_variant	IL22	Interleukin 22 IL-10-related T-cell-derived-inducible factor
Moderate	HiC_scaffold_26	45497711	A	G	0.015625	0	0	0	0	Odocoileus_hemionus_HiC.fasta022882	missense_variant	WIF1	WNT inhibitory factor
Moderate	HiC_scaffold_26	51839624	A	G	0.015625	0	0	0	0	Odocoileus_hemionus_HiC.fasta022922	missense_variant	METTL21B	Methyltransferase
Moderate	HiC_scaffold_26	53245017	G	T	0.015625	0	0	0	0	Odocoileus_hemionus_HiC.fasta022993	missense_variant	SMARCC2	SWI SNF related, matrix associated, actin dependent regulator of chromatin, subfamily c, member 2
Moderate	HiC_scaffold_27	20198880	G	T	0.015625	0	0	0	0	Odocoileus_hemionus_HiC.fasta023143	missense_variant	NRIP1	Nuclear receptor interacting protein 1
Moderate	HiC_scaffold_27	40193574	G	A	0.015625	0	0	0	0	Odocoileus_hemionus_HiC.fasta023225	missense_variant	FILIP1L	Filamin A interacting protein 1-like
Moderate	HiC_scaffold_27	42377455	C	G	0.015625	0	0	0	0	Odocoileus_hemionus_HiC.fasta023252	missense_variant	URM1	Ubiquitin-related modifier 1
Moderate	HiC_scaffold_28	21205579	G	C	0.015625	0	0	0	0	Odocoileus_hemionus_HiC.fasta023529	missense_variant	ZSCAN16	Zinc finger and SCAN
Moderate	HiC_scaffold_28	33465267	C	G	0.015625	0	0	0	0	Odocoileus_hemionus_HiC.fasta023837	missense_variant	PTCRA	pre T-cell antigen receptor alpha
Moderate	HiC_scaffold_28	45879308	C	G	0.015625	0	0	0	0	Odocoileus_hemionus_HiC.fasta024050	missense_variant	DST	Dystonin
Moderate	HiC_scaffold_29	44090	C	T	0.015625	0	0	0	0	Odocoileus_hemionus_HiC.fasta024072	missense_variant	SIRT3	NAD-dependent protein deacetylase
Moderate	HiC_scaffold_29	1878284	C	T	0.015625	0	0	0	0	Odocoileus_hemionus_HiC.fasta024145	missense_variant	TRPM5	Transient receptor potential cation channel, subfamily M, member 5
Moderate	HiC_scaffold_29	9152970	A	G	0.015625	0	0	0	0	Odocoileus_hemionus_HiC.fasta024386	missense_variant	SLC22A10	solute carrier family 22, member
Moderate	HiC_scaffold_29	9348844	A	G	0.015625	0	0	0	0	Odocoileus_hemionus_HiC.fasta024392	missense_variant	SLC22A10	solute carrier family 22, member
Moderate	HiC_scaffold_29	17152882	C	T	0.015625	0	0	0	0	Odocoileus_hemionus_HiC.fasta024527	missense_variant	ARHGAP32	Rho GTPase activating protein 32
Moderate	HiC_scaffold_29	35661594	T	A	0.015625	0	0	0	0	Odocoileus_hemionus_HiC.fasta024693	missense_variant	CCDC89	Coiled-coil domain containing 89
Moderate	HiC_scaffold_30	26615106	A	C	0.015625	0	0	0	0	Odocoileus_hemionus_HiC.fasta025044	missense_variant	UGT2A1	UDP-glucuronosyltransferase
Moderate	HiC_scaffold_30	26780019	A	C	0.015625	0	0	0	0	Odocoileus_hemionus_HiC.fasta025048	missense_variant	UGT2A1	UDP-glucuronosyltransferase
Moderate	HiC_scaffold_30	27267803	C	T	0.015625	0	0	0	0	Odocoileus_hemionus_HiC.fasta025062	missense_variant	YTHDC1	YTH domain-containing protein 1 isoform
Moderate	HiC_scaffold_30	27704566	G	A	0.015625	0	0	0	0	Odocoileus_hemionus_HiC.fasta025068	missense_variant	TMPRSS11A	Transmembrane protease, serine 11A
Moderate	HiC_scaffold_30	38788463	T	C	0.015625	0	0	0	0	Odocoileus_hemionus_HiC.fasta025109	missense_variant	KIAA1211	Domain of unknown function (DUF4592)
Moderate	HiC_scaffold_31	11420731	C	T	0.015625	0	0	0	0	Odocoileus_hemionus_HiC.fasta025268	missense_variant	KIAA0368	Proteasome-associated protein ECM29 homolog
Moderate	HiC_scaffold_31	20350825	A	C	0.015625	0	0	0	0	Odocoileus_hemionus_HiC.fasta025337	missense_variant	BAAT	amino acid N-acyltransferase
Moderate	HiC_scaffold_31	27421010	T	A	0.015625	0	0	0	0	Odocoileus_hemionus_HiC.fasta025411	missense_variant	CCNC	cyclin-C isoform
Moderate	HiC_scaffold_31	38395787	C	T	0.015625	0	0	0	0	Odocoileus_hemionus_HiC.fasta025550	missense_variant	LOXL2	Lysyl oxidase homolog 2
Moderate	HiC_scaffold_32	8213033	T	C	0.015625	0	0	0	0	Odocoileus_hemionus_HiC.fasta025688	missense_variant	NEIL3	Nei like DNA glycosylase 3
Moderate	HiC_scaffold_32	13514279	G	T	0.015625	0	0	0	0	Odocoileus_hemionus_HiC.fasta025706	missense_variant	NCAPH2	complex subunit H2
Moderate	HiC_scaffold_32	32418543	A	G	0.015625	0	0	0	0	Odocoileus_hemionus_HiC.fasta025858	missense_variant	HTRA4	serine protease
Moderate	HiC_scaffold_33	4171904	C	T	0.015625	0	0	0	0	Odocoileus_hemionus_HiC.fasta025989	missense_variant	RSPH10B	radial spoke head 10 homolog B
Moderate	HiC_scaffold_33	5629049	G	T	0.015625	0	0	0	0	Odocoileus_hemionus_HiC.fasta026033	missense_variant	GJC3	Gap junction gamma-3 protein
Moderate	HiC_scaffold_33	5882879	C	T	0.015625	0	0	0	0	Odocoileus_hemionus_HiC.fasta026051	missense_variant	STAG3	Stromal antigen 3
Moderate	HiC_scaffold_33	6244781	A	G	0.015625	0	0	0	0	Odocoileus_hemionus_HiC.fasta026073	missense_variant	ZAN	Zonadhesin
Moderate	HiC_scaffold_33	8215237	A	T	0.015625	0	0	0	0	Odocoileus_hemionus_HiC.fasta026124	missense_variant	POM121C	Nuclear envelope pore membrane protein POM 121C
Moderate	HiC_scaffold_33	8469885	G	A	0.015625	0	0	0	0	Odocoileus_hemionus_HiC.fasta026135	missense_variant	WBSCR22	syndrome chromosome region 22
Moderate	HiC_scaffold_33	9276710	A	T	0.015625	0	0	0	0	Odocoileus_hemionus_HiC.fasta026154	missense_variant	GTF2IRD2B	General transcription factor II-I repeat domain-containing protein 2-like
Moderate	HiC_scaffold_33	14671390	A	T	0.015625	0	0	0	0	Odocoileus_hemionus_HiC.fasta026218	missense_variant	ZNF646	Zinc finger protein 646
Moderate	HiC_scaffold_33	15090104	G	A	0.015625	0	0	0	0	Odocoileus_hemionus_HiC.fasta026240	missense_variant	ZNF768	Zinc finger protein 768
Moderate	HiC_scaffold_33	15716352	T	C	0.015625	0	0	0	0	Odocoileus_hemionus_HiC.fasta026293	missense_variant	APOBR	Apolipoprotein B receptor
Moderate	HiC_scaffold_33	15823118	C	G	0.015625	0	0	0	0	Odocoileus_hemionus_HiC.fasta026298	missense_variant	SH2B1	SH2B adapter protein 1 isoform
Moderate	HiC_scaffold_33	31151097	C	T	0.015625	0	0	0	0	Odocoileus_hemionus_HiC.fasta026484	missense_variant	PRM3	Protamine-3
Moderate	HiC_scaffold_33	38285073	A	C	0.015625	0	0	0	0	Odocoileus_hemionus_HiC.fasta026571	missense_variant	CASP16	Caspase 16
Moderate	HiC_scaffold_33	38882220	T	G	0.015625	0	0	0	0	Odocoileus_hemionus_HiC.fasta026607	missense_variant	Abca17	ABC-2 family transporter protein
Moderate	HiC_scaffold_33	40618399	C	G	0.015625	0	0	0	0	Odocoileus_hemionus_HiC.fasta026714	missense_variant&splice_region_variant	MPG	glycosylase
Moderate	HiC_scaffold_34	8419427	C	T	0.015625	0	0	0	0	Odocoileus_hemionus_HiC.fasta026788	missense_variant	RSPH3	3 homolog
Moderate	HiC_scaffold_34	22525291	A	G	0.015625	0	0	0	0	Odocoileus_hemionus_HiC.fasta026926	missense_variant	HIVEP2	Human immunodeficiency virus type I enhancer binding protein 2
Moderate	HiC_scaffold_34	29549251	T	G	0.015625	0	0	0	0	Odocoileus_hemionus_HiC.fasta026975	missense_variant	TIMM10	Translocase of inner mitochondrial membrane 10 homolog (yeast)
Moderate	HiC_scaffold_34	29549263	G	A	0.015625	0	0	0	0	Odocoileus_hemionus_HiC.fasta026975	missense_variant	TIMM10	Translocase of inner mitochondrial membrane 10 homolog (yeast)
Moderate	HiC_scaffold_34	33464305	G	C	0.015625	0	0	0	0	Odocoileus_hemionus_HiC.fasta027009	missense_variant	SAMD3	sterile alpha motif
Moderate	HiC_scaffold_34	34277650	A	C	0.015625	0	0	0	0	Odocoileus_hemionus_HiC.fasta027017	missense_variant	LAMA2	positive regulation of synaptic transmission, cholinergic
Moderate	HiC_scaffold_16	32678582	C	T	0	0.363636	0.2	0.0714286	0.357143	Odocoileus_hemionus_HiC.fasta015394	missense_variant	CCSER1	Serine-rich coiled-coil domain-containing protein
Moderate	HiC_scaffold_29	4949997	C	T	0	0.227273	0.4	0.357143	0.0714286	Odocoileus_hemionus_HiC.fasta024191	missense_variant	PPP6R3	phosphatase 6, regulatory subunit 3
Moderate	HiC_scaffold_28	22461777	T	G	0	0.227273	0.133333	0.357143	0	Odocoileus_hemionus_HiC.fasta023568	missense_variant	UBD	ubiquitin
Moderate	HiC_scaffold_9	5494091	C	A	0	0.181818	0.116667	0.0714286	0	Odocoileus_hemionus_HiC.fasta010247	missense_variant	NUP160	Nuclear pore complex protein Nup160
Moderate	HiC_scaffold_16	17464224	A	C	0	0.181818	0.0833333	0	0.285714	Odocoileus_hemionus_HiC.fasta015291	missense_variant
Moderate	HiC_scaffold_27	23922313	C	G	0	0.181818	0.0666667	0	0	Odocoileus_hemionus_HiC.fasta023163	missense_variant	ROBO1	Roundabout, axon guidance receptor, homolog 1 (Drosophila)
Moderate	HiC_scaffold_25	27178945	C	A	0	0.181818	0	0	0	Odocoileus_hemionus_HiC.fasta021967	missense_variant		Immunoglobulin C-2 Type
Moderate	HiC_scaffold_16	3512386	T	C	0	0.181818	0	0	0	Odocoileus_hemionus_HiC.fasta015186	missense_variant	EXOSC9	Exosome complex component
Moderate	HiC_scaffold_5	42217648	C	T	0	0.136364	0.15	0	0	Odocoileus_hemionus_HiC.fasta007078	missense_variant	DMXL2	Dmx-like 2
Moderate	HiC_scaffold_5	43418124	A	T	0	0.136364	0.133333	0.0714286	0	Odocoileus_hemionus_HiC.fasta007098	missense_variant
Moderate	HiC_scaffold_11	40033704	C	T	0	0.136364	0.116667	0	0	Odocoileus_hemionus_HiC.fasta012129	missense_variant	LY75	lymphocyte antigen 75
Moderate	HiC_scaffold_14	16647721	C	T	0	0.136364	0.1	0.285714	0	Odocoileus_hemionus_HiC.fasta014310	missense_variant	CIT	Citron rho-interacting
Moderate	HiC_scaffold_2	101637937	A	G	0	0.136364	0.1	0	0	Odocoileus_hemionus_HiC.fasta003876	missense_variant	PPP1R9A	Protein phosphatase 1 regulatory subunit 9A
Moderate	HiC_scaffold_11	37653957	G	T	0	0.136364	0.0833333	0.214286	0	Odocoileus_hemionus_HiC.fasta012106	missense_variant	GALNT5	polypeptide N-acetylgalactosaminyltransferase 5
Moderate	HiC_scaffold_1	8850449	A	G	0	0.136364	0.0833333	0	0	Odocoileus_hemionus_HiC.fasta001546	missense_variant	COPA	pancreatic juice secretion
Moderate	HiC_scaffold_30	14585511	G	A	0	0.136364	0.0833333	0	0	Odocoileus_hemionus_HiC.fasta024911	missense_variant	LIN54	Lin-54 DREAM MuvB core complex component
Moderate	HiC_scaffold_10	59451104	T	C	0	0.136364	0.0666667	0.0714286	0	Odocoileus_hemionus_HiC.fasta011722	missense_variant	RNASEL	2-5A-dependent ribonuclease
Moderate	HiC_scaffold_8	45678117	T	C	0	0.136364	0.0666667	0	0	Odocoileus_hemionus_HiC.fasta009830	missense_variant	PARP4	poly ADP-ribose polymerase
Moderate	HiC_scaffold_6	81566443	A	G	0	0.136364	0.0333333	0	0	Odocoileus_hemionus_HiC.fasta008561	missense_variant	CPNE4	Copine IV
Moderate	HiC_scaffold_26	30101931	A	C	0	0.136364	0.0166667	0	0	Odocoileus_hemionus_HiC.fasta022744	missense_variant	ZNF641	Zinc finger protein 641
Moderate	HiC_scaffold_7	57280971	G	T	0	0.136364	0.0166667	0	0	Odocoileus_hemionus_HiC.fasta009220	missense_variant	CYP2C18	Cytochrome P450
Moderate	HiC_scaffold_7	57281006	A	T	0	0.136364	0.0166667	0	0	Odocoileus_hemionus_HiC.fasta009220	missense_variant	CYP2C18	Cytochrome P450
Moderate	HiC_scaffold_10	29372645	G	A	0	0.136364	0	0	0	Odocoileus_hemionus_HiC.fasta011328	missense_variant	HNRNPU	Heterogeneous nuclear ribonucleoprotein U
Moderate	HiC_scaffold_23	47811550	C	G	0	0.136364	0	0	0	Odocoileus_hemionus_HiC.fasta021191	missense_variant	MIEF1	Mitochondrial dynamic protein MID51
Moderate	HiC_scaffold_24	12352690	G	A	0	0.136364	0	0	0	Odocoileus_hemionus_HiC.fasta021417	missense_variant	FILIP1	Filamin A interacting protein 1
Moderate	HiC_scaffold_29	8243413	C	G	0	0.136364	0	0	0	Odocoileus_hemionus_HiC.fasta024350	missense_variant	KCNK4	Potassium channel subfamily K member 4
Moderate	HiC_scaffold_24	12729943	C	T	0	0.0909091	0.183333	0	0	Odocoileus_hemionus_HiC.fasta021421	missense_variant	SENP6	Sentrin-specific protease 6
Moderate	HiC_scaffold_22	24322863	C	T	0	0.0909091	0.166667	0.5	0	Odocoileus_hemionus_HiC.fasta020249	missense_variant	DSC1	Component of intercellular desmosome junctions. Involved in the interaction of plaque proteins and intermediate filaments mediating cell-cell adhesion
Moderate	HiC_scaffold_6	80316387	C	T	0	0.0909091	0.166667	0.285714	0.357143	Odocoileus_hemionus_HiC.fasta008556	missense_variant	DNAJC13	homolog subfamily C member
Moderate	HiC_scaffold_33	16770440	C	T	0	0.0909091	0.133333	0.0714286	0	Odocoileus_hemionus_HiC.fasta026314	missense_variant	IL21R	Receptor
Moderate	HiC_scaffold_11	49703546	G	C	0	0.0909091	0.1	0	0	Odocoileus_hemionus_HiC.fasta012209	missense_variant	UBR3	Ubiquitin protein ligase E3 component n-recognin 3
Moderate	HiC_scaffold_14	27478395	C	T	0	0.0909091	0.0666667	0.142857	0.214286	Odocoileus_hemionus_HiC.fasta014472	missense_variant	GOLGA3	Golgin subfamily A member 3
Moderate	HiC_scaffold_14	27549886	C	T	0	0.0909091	0.0666667	0.142857	0.214286	Odocoileus_hemionus_HiC.fasta014473	missense_variant	CHFR	Checkpoint with forkhead and ring finger domains
Moderate	HiC_scaffold_7	63888825	C	G	0	0.0909091	0.0666667	0.142857	0	Odocoileus_hemionus_HiC.fasta009342	missense_variant	C10orf76	DUF1741
Moderate	HiC_scaffold_5	72466106	T	G	0	0.0909091	0.0333333	0	0.0714286	Odocoileus_hemionus_HiC.fasta007445	missense_variant		Olfactory receptor
Moderate	HiC_scaffold_1	7519088	A	G	0	0.0909091	0.0333333	0	0	Odocoileus_hemionus_HiC.fasta001502	missense_variant	HSPA6	MreB/Mbl protein
Moderate	HiC_scaffold_1	46846016	G	A	0	0.0909091	0.0166667	0	0	Odocoileus_hemionus_HiC.fasta002210	missense_variant	DNTTIP2	deoxynucleotidyltransferase, terminal, interacting protein 2
Moderate	HiC_scaffold_8	18147815	G	C	0	0.0909091	0.0166667	0	0	Odocoileus_hemionus_HiC.fasta009746	missense_variant	GPC5	Glypican
Moderate	HiC_scaffold_15	16942366	A	G	0	0.0909091	0.0166667	0	0	Odocoileus_hemionus_HiC.fasta014814	missense_variant	CDH18	homophilic cell adhesion via plasma membrane adhesion molecules
Moderate	HiC_scaffold_1	94639299	G	A	0	0.0909091	0	0	0.0714286	Odocoileus_hemionus_HiC.fasta002610	missense_variant	IPP	Intracisternal A particle-promoted polypeptide
Moderate	HiC_scaffold_12	37206636	T	C	0	0.0909091	0	0	0.0714286	Odocoileus_hemionus_HiC.fasta012793	missense_variant	PRNP	Its primary physiological function is unclear. Has cytoprotective activity against internal or environmental stresses. May play a role in neuronal development and synaptic plasticity. May be required for neuronal myelin sheath maintenance. May play a role in iron uptake and iron homeostasis. Soluble oligomers are toxic to cultured neuroblastoma cells and induce apoptosis (in vitro). Association w…
Moderate	HiC_scaffold_25	27219938	G	A	0	0.0909091	0	0	0.0714286	Odocoileus_hemionus_HiC.fasta021970	missense_variant	CHPF	Chondroitin polymerizing factor
Moderate	HiC_scaffold_34	26302210	A	C	0	0.0909091	0	0	0.0714286	Odocoileus_hemionus_HiC.fasta026948	missense_variant	KIAA1244	Brefeldin A-inhibited guanine nucleotide-exchange protein
Moderate	HiC_scaffold_8	18147565	G	T	0	0.0909091	0	0	0	Odocoileus_hemionus_HiC.fasta009746	missense_variant	GPC5	Glypican
Moderate	HiC_scaffold_8	21642709	T	C	0	0.0909091	0	0	0	Odocoileus_hemionus_HiC.fasta009753	missense_variant	SLITRK5	SLIT and NTRK-like
Moderate	HiC_scaffold_10	3233838	C	T	0	0.0909091	0	0	0	Odocoileus_hemionus_HiC.fasta011146	missense_variant	FAM72A	family with sequence similarity 72, member A
Moderate	HiC_scaffold_17	17142965	G	A	0	0.0909091	0	0	0	Odocoileus_hemionus_HiC.fasta016300	missense_variant	ZNF461	Zinc finger protein
Moderate	HiC_scaffold_19	15310459	G	A	0	0.0909091	0	0	0	Odocoileus_hemionus_HiC.fasta018371	missense_variant
Moderate	HiC_scaffold_20	15691805	C	G	0	0.0909091	0	0	0	Odocoileus_hemionus_HiC.fasta019084	missense_variant	NKTR	Natural killer cell triggering receptor
Moderate	HiC_scaffold_4	69539693	C	T	0	0.0909091	0	0	0	Odocoileus_hemionus_HiC.fasta006124	missense_variant	PRR30	Proline rich 30
Moderate	HiC_scaffold_18	10504038	G	A	0	0.0909091	0	0	0	Odocoileus_hemionus_HiC.fasta017021	missense_variant
Moderate	HiC_scaffold_18	14194956	T	C	0	0.0909091	0	0	0	Odocoileus_hemionus_HiC.fasta017078	missense_variant	HEATR6	HEAT repeat containing 6
Moderate	HiC_scaffold_19	4841107	C	T	0	0.0909091	0	0	0	Odocoileus_hemionus_HiC.fasta018322	missense_variant	LINS	Lines homolog
Moderate	HiC_scaffold_23	38448312	G	C	0	0.0909091	0	0	0	Odocoileus_hemionus_HiC.fasta020960	missense_variant	CD69	Early activation antigen CD69
Moderate	HiC_scaffold_33	40199075	G	C	0	0.0909091	0	0	0	Odocoileus_hemionus_HiC.fasta026688	missense_variant	RHBDL1	Rhomboid-related protein 1
Moderate	HiC_scaffold_30	21293851	C	G	0	0.0454545	0.233333	0	0.0714286	Odocoileus_hemionus_HiC.fasta024976	missense_variant	USO1	transport factor
Moderate	HiC_scaffold_17	9868300	T	C	0	0.0454545	0.166667	0.285714	0	Odocoileus_hemionus_HiC.fasta015993	missense_variant	DHX34	ATP-dependent RNA helicase DHX34
Moderate	HiC_scaffold_29	13675072	A	G	0	0.0454545	0.15	0.142857	0	Odocoileus_hemionus_HiC.fasta024511	missense_variant	NFRKB	Nuclear factor related to
Moderate	HiC_scaffold_3	59955812	T	A	0	0.0454545	0.133333	0.214286	0	Odocoileus_hemionus_HiC.fasta004422	missense_variant	FBXL21	F-box LRR-repeat protein 21
Moderate	HiC_scaffold_15	37957890	A	C	0	0.0454545	0.133333	0.142857	0	Odocoileus_hemionus_HiC.fasta014939	missense_variant	C5orf34	protein C5orf34 homolog
Moderate	HiC_scaffold_17	48602262	C	A	0	0.0454545	0.133333	0.0714286	0	Odocoileus_hemionus_HiC.fasta016770	missense_variant
Moderate	HiC_scaffold_15	35639071	T	C	0	0.0454545	0.116667	0.0714286	0.0714286	Odocoileus_hemionus_HiC.fasta014913	missense_variant	PTGER4	Prostaglandin E2 receptor EP4 subtype
Moderate	HiC_scaffold_1	15907297	C	T	0	0.0454545	0.1	0	0.357143	Odocoileus_hemionus_HiC.fasta001756	missense_variant	NPR1	Natriuretic peptide receptor 1
Moderate	HiC_scaffold_4	11165369	A	T	0	0.0454545	0.1	0	0.0714286	Odocoileus_hemionus_HiC.fasta005586	missense_variant	C2orf78	Chromosome 2 open reading frame 78
Moderate	HiC_scaffold_26	28795353	T	C	0	0.0454545	0.0833333	0.142857	0	Odocoileus_hemionus_HiC.fasta022701	missense_variant	TROAP	Trophinin associated protein
Moderate	HiC_scaffold_21	4338263	G	C	0	0.0454545	0.0833333	0.0714286	0	Odocoileus_hemionus_HiC.fasta019677	missense_variant	SLC25A51	Solute carrier family 25 member
Moderate	HiC_scaffold_17	14631216	C	A	0	0.0454545	0.0833333	0	0.357143	Odocoileus_hemionus_HiC.fasta016192	missense_variant		Vomeronasal organ pheromone receptor family, V1R
Moderate	HiC_scaffold_29	22007198	G	T	0	0.0454545	0.0833333	0	0	Odocoileus_hemionus_HiC.fasta024610	missense_variant	SLC6A5	Solute carrier family 6
Moderate	HiC_scaffold_20	50610266	A	G	0	0.0454545	0.0833333	0	0	Odocoileus_hemionus_HiC.fasta019454	missense_variant	CELSR3	Cadherin, EGF LAG seven-pass G-type receptor 3
Moderate	HiC_scaffold_5	85384764	C	G	0	0.0454545	0.0666667	0.0714286	0	Odocoileus_hemionus_HiC.fasta007752	missense_variant	PSMC6	26S protease regulatory subunit
Moderate	HiC_scaffold_3	99046275	G	A	0	0.0454545	0.0666667	0	0	Odocoileus_hemionus_HiC.fasta005273	missense_variant	FAM129C	Family with sequence similarity 129, member C
Moderate	HiC_scaffold_6	52069878	A	G	0	0.0454545	0.0666667	0	0	Odocoileus_hemionus_HiC.fasta008338	missense_variant	GOLGB1	Golgin B1
Moderate	HiC_scaffold_11	65798684	A	G	0	0.0454545	0.0666667	0	0	Odocoileus_hemionus_HiC.fasta012345	missense_variant	ANKAR	Ankyrin and armadillo repeat containing
Moderate	HiC_scaffold_7	5820736	A	G	0	0.0454545	0.05	0.214286	0	Odocoileus_hemionus_HiC.fasta008751	missense_variant	TARBP1	TAR (HIV-1) RNA binding protein 1
Moderate	HiC_scaffold_18	49183187	G	A	0	0.0454545	0.05	0.142857	0	Odocoileus_hemionus_HiC.fasta018046	missense_variant	LRRC45	Leucine-rich repeat-containing protein 45
Moderate	HiC_scaffold_12	41936272	G	C	0	0.0454545	0.05	0.0714286	0	Odocoileus_hemionus_HiC.fasta012840	missense_variant	VPS16	VPS16, CORVET HOPS core subunit
Moderate	HiC_scaffold_7	181486	G	C	0	0.0454545	0.05	0	0.0714286	Odocoileus_hemionus_HiC.fasta008704	missense_variant	BMS1	ribosome biogenesis
Moderate	HiC_scaffold_25	47945250	G	T	0	0.0454545	0.05	0	0	Odocoileus_hemionus_HiC.fasta022288	missense_variant	ASAP3	arf-GAP with SH3 domain
Moderate	HiC_scaffold_1	39154865	C	G	0	0.0454545	0.05	0	0	Odocoileus_hemionus_HiC.fasta002153	missense_variant	OLFM3	Neurogenesis glycoprotein
Moderate	HiC_scaffold_3	96862510	A	T	0	0.0454545	0.05	0	0	Odocoileus_hemionus_HiC.fasta005206	missense_variant	RASAL3	RAS protein activator
Moderate	HiC_scaffold_4	69078770	C	G	0	0.0454545	0.05	0	0	Odocoileus_hemionus_HiC.fasta006098	missense_variant	SUPT7L	STAGA complex 65 subunit gamma
Moderate	HiC_scaffold_4	69158989	T	C	0	0.0454545	0.05	0	0	Odocoileus_hemionus_HiC.fasta006103	missense_variant	C2orf16	Chromosome 2 open reading frame 16
Moderate	HiC_scaffold_4	69168407	G	A	0	0.0454545	0.05	0	0	Odocoileus_hemionus_HiC.fasta006103	missense_variant	C2orf16	Chromosome 2 open reading frame 16
Moderate	HiC_scaffold_4	69314420	T	A	0	0.0454545	0.05	0	0	Odocoileus_hemionus_HiC.fasta006109	missense_variant	PPM1G	Protein phosphatase, Mg2 Mn2 dependent, 1G
Moderate	HiC_scaffold_18	19786034	T	G	0	0.0454545	0.05	0	0	Odocoileus_hemionus_HiC.fasta017187	missense_variant	TNFAIP1	BTB POZ domain-containing adapter for CUL3-mediated RhoA degradation protein 2
Moderate	HiC_scaffold_19	45221022	G	A	0	0.0454545	0.05	0	0	Odocoileus_hemionus_HiC.fasta018671	missense_variant	MIS18BP1	MIS18 binding protein 1
Moderate	HiC_scaffold_18	11259259	T	C	0	0.0454545	0.0333333	0.0714286	0	Odocoileus_hemionus_HiC.fasta017033	missense_variant	MED13	Mediator of RNA polymerase II transcription subunit
Moderate	HiC_scaffold_30	18755072	C	A	0	0.0454545	0.0333333	0	0.285714	Odocoileus_hemionus_HiC.fasta024946	missense_variant	ANXA3	Annexin A3
Moderate	HiC_scaffold_5	64445986	C	A	0	0.0454545	0.0333333	0	0	Odocoileus_hemionus_HiC.fasta007361	missense_variant	FSIP1	Fibrous sheath interacting protein 1
Moderate	HiC_scaffold_16	54514104	A	G	0	0.0454545	0.0333333	0	0	Odocoileus_hemionus_HiC.fasta015493	missense_variant	TLR6	receptor 6
Moderate	HiC_scaffold_16	54514442	C	A	0	0.0454545	0.0333333	0	0	Odocoileus_hemionus_HiC.fasta015493	missense_variant	TLR6	receptor 6
Moderate	HiC_scaffold_33	6269255	G	A	0	0.0454545	0.0333333	0	0	Odocoileus_hemionus_HiC.fasta026075	missense_variant	EPHB4	Ephrin type-B receptor 4
Moderate	HiC_scaffold_5	24947916	G	C	0	0.0454545	0.0333333	0	0	Odocoileus_hemionus_HiC.fasta006877	missense_variant	GPX2	glutathione peroxidase 2
Moderate	HiC_scaffold_5	85036950	T	C	0	0.0454545	0.0333333	0	0	Odocoileus_hemionus_HiC.fasta007747	missense_variant	PTGER2	Prostaglandin E receptor 2
Moderate	HiC_scaffold_18	33982166	T	C	0	0.0454545	0.0333333	0	0	Odocoileus_hemionus_HiC.fasta017594	missense_variant	MYO15A	Myosin XVA
Moderate	HiC_scaffold_32	19900847	T	A	0	0.0454545	0.0166667	0.214286	0	Odocoileus_hemionus_HiC.fasta025771	missense_variant	MSR1	Macrophage scavenger receptor
Moderate	HiC_scaffold_24	52836855	C	A	0	0.0454545	0.0166667	0.0714286	0.0714286	Odocoileus_hemionus_HiC.fasta021668	missense_variant	PM20D2	Peptidase M20 domain-containing protein
Moderate	HiC_scaffold_5	289146	A	T	0	0.0454545	0.0166667	0	0.357143	Odocoileus_hemionus_HiC.fasta006638	missense_variant	SPG11	Spastic paraplegia 11 (autosomal recessive)
Moderate	HiC_scaffold_29	6842440	C	A	0	0.0454545	0.0166667	0	0.0714286	Odocoileus_hemionus_HiC.fasta024278	missense_variant&splice_region_variant	DRAP1	DR1-associated
Moderate	HiC_scaffold_4	98638157	G	A	0	0.0454545	0.0166667	0	0	Odocoileus_hemionus_HiC.fasta006497	missense_variant	TSC1	Tuberous sclerosis 1
Moderate	HiC_scaffold_5	63705999	G	A	0	0.0454545	0.0166667	0	0	Odocoileus_hemionus_HiC.fasta007340	missense_variant	RPUSD2	RNA pseudouridylate synthase domain-containing protein 2
Moderate	HiC_scaffold_1	15666148	C	T	0	0.0454545	0.0166667	0	0	Odocoileus_hemionus_HiC.fasta001740	missense_variant	NUP210L	Nuclear pore membrane glycoprotein 210-like
Moderate	HiC_scaffold_4	20872556	G	T	0	0.0454545	0.0166667	0	0	Odocoileus_hemionus_HiC.fasta005689	missense_variant	DHX57	DExH-box helicase 57
Moderate	HiC_scaffold_4	36908141	A	G	0	0.0454545	0.0166667	0	0	Odocoileus_hemionus_HiC.fasta005827	missense_variant	SMEK2	phosphatase 4, regulatory subunit
Moderate	HiC_scaffold_4	99406007	A	G	0	0.0454545	0.0166667	0	0	Odocoileus_hemionus_HiC.fasta006518	missense_variant	CCDC187	microtubule binding
Moderate	HiC_scaffold_6	52091665	G	A	0	0.0454545	0.0166667	0	0	Odocoileus_hemionus_HiC.fasta008338	missense_variant	GOLGB1	Golgin B1
Moderate	HiC_scaffold_9	18618797	T	A	0	0.0454545	0.0166667	0	0	Odocoileus_hemionus_HiC.fasta010360	missense_variant	TCP11L1	T-complex protein 11-like protein 1 isoform
Moderate	HiC_scaffold_11	40171667	C	A	0	0.0454545	0.0166667	0	0	Odocoileus_hemionus_HiC.fasta012130	missense_variant	PLA2R1	Phospholipase A2 receptor
Moderate	HiC_scaffold_29	27572645	C	A	0	0.0454545	0.0166667	0	0	Odocoileus_hemionus_HiC.fasta024638	missense_variant	AQP11	Aquaporins facilitate the transport of water and small neutral solutes across cell membranes
Moderate	HiC_scaffold_2	71247666	G	A	0	0.0454545	0	0	0.0714286	Odocoileus_hemionus_HiC.fasta003670	missense_variant	PMPCB	peptidase
Moderate	HiC_scaffold_5	47695052	T	C	0	0.0454545	0	0	0.0714286	Odocoileus_hemionus_HiC.fasta007138	missense_variant	TCF12	cAMP response element binding
Moderate	HiC_scaffold_16	10666893	A	G	0	0.0454545	0	0	0.0714286	Odocoileus_hemionus_HiC.fasta015240	missense_variant	UGT8	UDP glycosyltransferase 8
Moderate	HiC_scaffold_1	19397152	A	G	0	0.0454545	0	0	0	Odocoileus_hemionus_HiC.fasta001880	missense_variant	CA14	carbonic anhydrase
Moderate	HiC_scaffold_2	105844125	C	T	0	0.0454545	0	0	0	Odocoileus_hemionus_HiC.fasta003920	missense_variant	C7orf57	protein C7orf57 homolog
Moderate	HiC_scaffold_4	36437385	C	T	0	0.0454545	0	0	0	Odocoileus_hemionus_HiC.fasta005820	missense_variant	RTN4	Reticulon 4
Moderate	HiC_scaffold_5	29997734	A	G	0	0.0454545	0	0	0	Odocoileus_hemionus_HiC.fasta006938	missense_variant	L3HYPDH	dehydratase
Moderate	HiC_scaffold_5	84341457	C	T	0	0.0454545	0	0	0	Odocoileus_hemionus_HiC.fasta007730	missense_variant	SLC24A1	solute carrier family 24
Moderate	HiC_scaffold_6	8231254	C	T	0	0.0454545	0	0	0	Odocoileus_hemionus_HiC.fasta007935	missense_variant	GPR149	G protein-coupled receptor 149
Moderate	HiC_scaffold_7	57059966	G	A	0	0.0454545	0	0	0	Odocoileus_hemionus_HiC.fasta009217	missense_variant	NOC3L	Nucleolar complex protein 3 homolog
Moderate	HiC_scaffold_12	66451298	T	C	0	0.0454545	0	0	0	Odocoileus_hemionus_HiC.fasta013320	missense_variant	DDX27	ATP-dependent RNA helicase DDX27
Moderate	HiC_scaffold_13	14955320	A	C	0	0.0454545	0	0	0	Odocoileus_hemionus_HiC.fasta013487	missense_variant	POP1	Ribonucleases P MRP protein subunit
Moderate	HiC_scaffold_15	29381135	G	A	0	0.0454545	0	0	0	Odocoileus_hemionus_HiC.fasta014861	missense_variant	TARS	threonyl-tRNA synthetase
Moderate	HiC_scaffold_17	2593272	A	T	0	0.0454545	0	0	0	Odocoileus_hemionus_HiC.fasta015672	missense_variant	LENG9	Leukocyte receptor cluster
Moderate	HiC_scaffold_23	49667589	G	T	0	0.0454545	0	0	0	Odocoileus_hemionus_HiC.fasta021233	missense_variant	SREBF2	sterol regulatory element binding transcription factor 2
Moderate	HiC_scaffold_30	26829482	A	T	0	0.0454545	0	0	0	Odocoileus_hemionus_HiC.fasta025049	missense_variant	UGT2A1	UDP-glucuronosyltransferase
Moderate	HiC_scaffold_32	15505561	T	A	0	0.0454545	0	0	0	Odocoileus_hemionus_HiC.fasta025740	missense_variant	KLKB1	Coagulation factor XI
Moderate	HiC_scaffold_33	22743873	C	G	0	0.0454545	0	0	0	Odocoileus_hemionus_HiC.fasta026389	missense_variant	DNAH3	heavy chain 3
Moderate	HiC_scaffold_2	34984982	A	G	0	0.0454545	0	0	0	Odocoileus_hemionus_HiC.fasta003345	missense_variant	TARP	Immunoglobulin C-Type
Moderate	HiC_scaffold_2	89349963	C	G	0	0.0454545	0	0	0	Odocoileus_hemionus_HiC.fasta003790	missense_variant	ANKMY2	Ankyrin repeat and MYND
Moderate	HiC_scaffold_3	98951228	G	C	0	0.0454545	0	0	0	Odocoileus_hemionus_HiC.fasta005269	missense_variant	TMEM221	Transmembrane protein 221
Moderate	HiC_scaffold_4	101558772	C	T	0	0.0454545	0	0	0	Odocoileus_hemionus_HiC.fasta006577	missense_variant	MAMDC4	MAM domain containing 4
Moderate	HiC_scaffold_6	1271826	C	A	0	0.0454545	0	0	0	Odocoileus_hemionus_HiC.fasta007874	missense_variant	ZIC1	Zinc finger protein ZIC 1
Moderate	HiC_scaffold_9	8979880	T	C	0	0.0454545	0	0	0	Odocoileus_hemionus_HiC.fasta010313	missense_variant	ALKBH3	alkB homolog 3
Moderate	HiC_scaffold_9	46182592	C	T	0	0.0454545	0	0	0	Odocoileus_hemionus_HiC.fasta010787	missense_variant	C11orf63	protein C11orf63 homolog
Moderate	HiC_scaffold_9	63648972	T	C	0	0.0454545	0	0	0	Odocoileus_hemionus_HiC.fasta010999	missense_variant	KDM4D	Lysine-specific demethylase 4D-like
Moderate	HiC_scaffold_10	43302755	C	T	0	0.0454545	0	0	0	Odocoileus_hemionus_HiC.fasta011497	missense_variant	TAS1R1	Taste receptor, type 1, member
Moderate	HiC_scaffold_12	33690491	A	G	0	0.0454545	0	0	0	Odocoileus_hemionus_HiC.fasta012760	missense_variant	AKR1C4	Dihydrodiol dehydrogenase 3-like
Moderate	HiC_scaffold_13	25534024	C	T	0	0.0454545	0	0	0	Odocoileus_hemionus_HiC.fasta013574	missense_variant	PKHD1L1	Polycystic kidney and hepatic disease 1 (autosomal recessive)-like 1
Moderate	HiC_scaffold_13	71325177	C	A	0	0.0454545	0	0	0	Odocoileus_hemionus_HiC.fasta013926	missense_variant	PLEC	Plectin/S10 domain
Moderate	HiC_scaffold_13	71768874	C	T	0	0.0454545	0	0	0	Odocoileus_hemionus_HiC.fasta013965	missense_variant	RECQL4	ATP-dependent DNA helicase Q4
Moderate	HiC_scaffold_16	6668130	A	G	0	0.0454545	0	0	0	Odocoileus_hemionus_HiC.fasta015220	missense_variant	SEC24D	SEC24 homolog D, COPII coat complex component
Moderate	HiC_scaffold_17	3120089	A	C	0	0.0454545	0	0	0	Odocoileus_hemionus_HiC.fasta015690	missense_variant	DNAAF3	Dynein assembly factor 3, axonemal
Moderate	HiC_scaffold_17	16300529	G	C	0	0.0454545	0	0	0	Odocoileus_hemionus_HiC.fasta016263	missense_variant	WDR87	WD repeat-containing protein 87
Moderate	HiC_scaffold_18	11724778	T	G	0	0.0454545	0	0	0	Odocoileus_hemionus_HiC.fasta017041	missense_variant	TBX4	T-box transcription factor TBX4
Moderate	HiC_scaffold_18	34722168	A	G	0	0.0454545	0	0	0	Odocoileus_hemionus_HiC.fasta017612	missense_variant	DHRS7B	Dehydrogenase reductase (SDR family) member 7B
Moderate	HiC_scaffold_19	45702505	G	C	0	0.0454545	0	0	0	Odocoileus_hemionus_HiC.fasta018689	missense_variant	SERINC4	serine incorporator 4
Moderate	HiC_scaffold_19	45702506	C	T	0	0.0454545	0	0	0	Odocoileus_hemionus_HiC.fasta018689	missense_variant	SERINC4	serine incorporator 4
Moderate	HiC_scaffold_20	59639893	G	A	0	0.0454545	0	0	0	Odocoileus_hemionus_HiC.fasta019625	missense_variant&splice_region_variant	SLC41A3	Solute carrier family 41 member
Moderate	HiC_scaffold_22	33611895	G	A	0	0.0454545	0	0	0	Odocoileus_hemionus_HiC.fasta020314	missense_variant	ADCYAP1	Pituitary adenylate cyclase-activating
Moderate	HiC_scaffold_26	9595828	A	C	0	0.0454545	0	0	0	Odocoileus_hemionus_HiC.fasta022465	missense_variant	OTOGL	Otogelin-like
Moderate	HiC_scaffold_26	44368046	T	C	0	0.0454545	0	0	0	Odocoileus_hemionus_HiC.fasta022868	missense_variant	IRAK3	interleukin-1 receptor-associated kinase 3
Moderate	HiC_scaffold_27	51759631	T	C	0	0.0454545	0	0	0	Odocoileus_hemionus_HiC.fasta023289	missense_variant	SLC9C1	Solute carrier family 9
Moderate	HiC_scaffold_28	6801424	G	A	0	0.0454545	0	0	0	Odocoileus_hemionus_HiC.fasta023364	missense_variant	GCM2	Glial cells missing homolog 2
Moderate	HiC_scaffold_33	39430484	G	A	0	0.0454545	0	0	0	Odocoileus_hemionus_HiC.fasta026642	missense_variant
Moderate	HiC_scaffold_4	79464711	A	T	0	0	0.283333	0.357143	0.214286	Odocoileus_hemionus_HiC.fasta006232	missense_variant	NBAS	Neuroblastoma amplified sequence
Moderate	HiC_scaffold_9	8807013	G	A	0	0	0.266667	0.5	0	Odocoileus_hemionus_HiC.fasta010311	missense_variant	ACCSL	inactive 1-aminocyclopropane-1-carboxylate synthase-like protein
Moderate	HiC_scaffold_11	39568703	T	G	0	0	0.133333	0.571429	0	Odocoileus_hemionus_HiC.fasta012122	missense_variant	BAZ2B	Bromodomain adjacent to zinc finger domain
Moderate	HiC_scaffold_29	39176739	G	A	0	0	0.133333	0.0714286	0	Odocoileus_hemionus_HiC.fasta024722	missense_variant	NOX4	superoxide-generating NADPH oxidase activity
Moderate	HiC_scaffold_34	27860780	T	C	0	0	0.133333	0	0	Odocoileus_hemionus_HiC.fasta026959	missense_variant
Moderate	HiC_scaffold_32	14854919	T	C	0	0	0.116667	0.285714	0	Odocoileus_hemionus_HiC.fasta025728	missense_variant	LRP2BP	LRP2-binding protein
Moderate	HiC_scaffold_10	47772663	T	A	0	0	0.116667	0.214286	0	Odocoileus_hemionus_HiC.fasta011588	missense_variant	C1orf159	protein C1orf159 homolog
Moderate	HiC_scaffold_4	29303797	G	A	0	0	0.116667	0.0714286	0	Odocoileus_hemionus_HiC.fasta005781	missense_variant	MSH6	DNA mismatch repair
Moderate	HiC_scaffold_32	24362519	T	G	0	0	0.1	0.428571	0	Odocoileus_hemionus_HiC.fasta025793	missense_variant	TNKS	Poly(ADP-ribose) polymerase catalytic domain
Moderate	HiC_scaffold_2	98344749	T	C	0	0	0.1	0.142857	0	Odocoileus_hemionus_HiC.fasta003838	missense_variant	MIOS	WD repeat-containing protein
Moderate	HiC_scaffold_2	81943786	A	C	0	0	0.1	0.0714286	0	Odocoileus_hemionus_HiC.fasta003724	missense_variant	DMTF1	myb-like transcription factor 1
Moderate	HiC_scaffold_21	22189211	C	A	0	0	0.1	0	0	Odocoileus_hemionus_HiC.fasta019852	missense_variant
Moderate	HiC_scaffold_15	32299957	G	A	0	0	0.0833333	0	0.285714	Odocoileus_hemionus_HiC.fasta014895	missense_variant	NIPBL	nipped-B-like protein
Moderate	HiC_scaffold_1	97849606	T	C	0	0	0.0833333	0	0	Odocoileus_hemionus_HiC.fasta002702	missense_variant	CCDC30	coiled-coil
Moderate	HiC_scaffold_13	71767772	C	T	0	0	0.0833333	0	0	Odocoileus_hemionus_HiC.fasta013965	missense_variant	RECQL4	ATP-dependent DNA helicase Q4
Moderate	HiC_scaffold_17	8747844	A	T	0	0	0.0666667	0.285714	0.357143	Odocoileus_hemionus_HiC.fasta015936	missense_variant	TULP2	Tubby-related protein 2
Moderate	HiC_scaffold_34	33572037	T	C	0	0	0.0666667	0.285714	0	Odocoileus_hemionus_HiC.fasta027011	missense_variant
Moderate	HiC_scaffold_1	96882158	T	C	0	0	0.0666667	0	0	Odocoileus_hemionus_HiC.fasta002675	missense_variant	MPL	Thrombopoietin receptor
Moderate	HiC_scaffold_3	38924925	A	G	0	0	0.0666667	0	0	Odocoileus_hemionus_HiC.fasta004145	missense_variant	THG1L	tRNA-histidine guanylyltransferase
Moderate	HiC_scaffold_11	5601189	C	G	0	0	0.0666667	0	0	Odocoileus_hemionus_HiC.fasta011938	missense_variant	CLASP1	negative regulation of wound healing, spreading of epidermal cells
Moderate	HiC_scaffold_13	71702385	C	G	0	0	0.0666667	0	0	Odocoileus_hemionus_HiC.fasta013957	missense_variant	TONSL	Tonsoku-like, DNA repair protein
Moderate	HiC_scaffold_14	7067687	C	A	0	0	0.0666667	0	0	Odocoileus_hemionus_HiC.fasta014176	missense_variant	ADRBK2	receptor kinase 2
Moderate	HiC_scaffold_20	12921379	C	T	0	0	0.0666667	0	0	Odocoileus_hemionus_HiC.fasta019035	missense_variant	EXOG	Nuclease EXOG, mitochondrial
Moderate	HiC_scaffold_29	10494434	G	C	0	0	0.0666667	0	0	Odocoileus_hemionus_HiC.fasta024445	missense_variant	DAGLA	diacylglycerol lipase alpha
Moderate	HiC_scaffold_10	42072303	T	C	0	0	0.05	0.285714	0	Odocoileus_hemionus_HiC.fasta011488	missense_variant	PER3	Period circadian
Moderate	HiC_scaffold_24	8911313	A	T	0	0	0.05	0.0714286	0.214286	Odocoileus_hemionus_HiC.fasta021386	missense_variant	FAM135A	Family with sequence similarity 135 member A
Moderate	HiC_scaffold_4	29901302	T	G	0	0	0.05	0.0714286	0	Odocoileus_hemionus_HiC.fasta005786	missense_variant	PPP1R21	Protein phosphatase 1, regulatory subunit 21
Moderate	HiC_scaffold_19	17079927	G	C	0	0	0.05	0	0.0714286	Odocoileus_hemionus_HiC.fasta018394	missense_variant	RASGRF1	guanine nucleotide-releasing factor 1
Moderate	HiC_scaffold_3	63679070	C	T	0	0	0.05	0	0	Odocoileus_hemionus_HiC.fasta004510	missense_variant	CNN2	Thin filament-associated protein that is implicated in the regulation and modulation of smooth muscle contraction. It is capable of binding to actin, calmodulin, troponin C and tropomyosin. The interaction of calponin with actin inhibits the actomyosin Mg-ATPase activity
Moderate	HiC_scaffold_12	65292989	T	G	0	0	0.05	0	0	Odocoileus_hemionus_HiC.fasta013310	missense_variant	NCOA3	Nuclear receptor coactivator 3
Moderate	HiC_scaffold_15	65025892	G	T	0	0	0.05	0	0	Odocoileus_hemionus_HiC.fasta015159	missense_variant	FAM196B	Family with sequence similarity 196, member B
Moderate	HiC_scaffold_20	47297261	G	T	0	0	0.05	0	0	Odocoileus_hemionus_HiC.fasta019332	missense_variant	RFT1	RFT1 homolog
Moderate	HiC_scaffold_23	32539615	T	C	0	0	0.05	0	0	Odocoileus_hemionus_HiC.fasta020872	missense_variant	STRAP	Serine threonine kinase receptor associated protein
Moderate	HiC_scaffold_28	32435879	A	G	0	0	0.05	0	0	Odocoileus_hemionus_HiC.fasta023802	missense_variant	MRPL14	ribosomal protein L14
Moderate	HiC_scaffold_31	33048966	T	C	0	0	0.05	0	0	Odocoileus_hemionus_HiC.fasta025475	missense_variant	ARID3C	AT-rich interactive domain-containing protein 3C
Moderate	HiC_scaffold_32	18573554	A	G	0	0	0.05	0	0	Odocoileus_hemionus_HiC.fasta025760	missense_variant	MTUS1	tumor suppressor 1
Moderate	HiC_scaffold_17	11375686	G	T	0	0	0.0333333	0.357143	0.0714286	Odocoileus_hemionus_HiC.fasta016066	missense_variant	NKPD1	NTPase KAP family P-loop domain-containing protein 1
Moderate	HiC_scaffold_9	6428621	C	G	0	0	0.0333333	0	0.285714	Odocoileus_hemionus_HiC.fasta010281	missense_variant	ATG13	Autophagy-related protein 13
Moderate	HiC_scaffold_1	14863258	C	G	0	0	0.0333333	0	0	Odocoileus_hemionus_HiC.fasta001722	missense_variant	SHC1	SHC-transforming protein 1 isoform
Moderate	HiC_scaffold_1	32157573	T	G	0	0	0.0333333	0	0	Odocoileus_hemionus_HiC.fasta002090	missense_variant	GNAI3	Guanine nucleotide-binding protein G(k) subunit alpha
Moderate	HiC_scaffold_1	89405274	A	T	0	0	0.0333333	0	0	Odocoileus_hemionus_HiC.fasta002549	missense_variant	TTC39A	Tetratricopeptide repeat domain 39A
Moderate	HiC_scaffold_1	100481062	T	C	0	0	0.0333333	0	0	Odocoileus_hemionus_HiC.fasta002748	missense_variant	NT5C1A	5'-nucleotidase, cytosolic IA
Moderate	HiC_scaffold_3	36996191	G	T	0	0	0.0333333	0	0	Odocoileus_hemionus_HiC.fasta004134	missense_variant	MRPL30	Ribosomal protein L30
Moderate	HiC_scaffold_5	78059306	T	C	0	0	0.0333333	0	0	Odocoileus_hemionus_HiC.fasta007661	missense_variant	PARP6	Poly (ADP-ribose) polymerase
Moderate	HiC_scaffold_10	33806060	A	G	0	0	0.0333333	0	0	Odocoileus_hemionus_HiC.fasta011373	missense_variant	BLZF1	basic leucine zipper nuclear factor 1
Moderate	HiC_scaffold_18	53328388	G	A	0	0	0.0333333	0	0	Odocoileus_hemionus_HiC.fasta018147	missense_variant	RHBDF2	Rhomboid 5 homolog 2
Moderate	HiC_scaffold_19	58793497	C	T	0	0	0.0333333	0	0	Odocoileus_hemionus_HiC.fasta018865	missense_variant	INF2	Inverted formin, FH2 and WH2 domain containing
Moderate	HiC_scaffold_25	6850269	T	C	0	0	0.0333333	0	0	Odocoileus_hemionus_HiC.fasta021746	missense_variant	MARS2	methionyl-tRNA synthetase 2, mitochondrial
Moderate	HiC_scaffold_25	27985484	A	G	0	0	0.0333333	0	0	Odocoileus_hemionus_HiC.fasta021978	missense_variant	RPL10A	ribosomal protein
Moderate	HiC_scaffold_25	52197348	G	C	0	0	0.0333333	0	0	Odocoileus_hemionus_HiC.fasta022361	missense_variant	TAS1R2	Taste receptor, type 1, member
Moderate	HiC_scaffold_32	18573077	G	C	0	0	0.0333333	0	0	Odocoileus_hemionus_HiC.fasta025760	missense_variant	MTUS1	tumor suppressor 1
Moderate	HiC_scaffold_33	15888636	A	C	0	0	0.0166667	0.142857	0	Odocoileus_hemionus_HiC.fasta026302	missense_variant	NFATC2IP	Nuclear factor of activated T-cells 2 interacting protein
Moderate	HiC_scaffold_6	82138961	G	A	0	0	0.0166667	0.0714286	0	Odocoileus_hemionus_HiC.fasta008568	missense_variant	ATP2C1	type 2C member 1
Moderate	HiC_scaffold_7	195435	T	C	0	0	0.0166667	0.0714286	0	Odocoileus_hemionus_HiC.fasta008704	missense_variant	BMS1	ribosome biogenesis
Moderate	HiC_scaffold_28	46878120	C	T	0	0	0.0166667	0.0714286	0	Odocoileus_hemionus_HiC.fasta024063	missense_variant	PRIM2	DNA primase
Moderate	HiC_scaffold_33	3807603	T	C	0	0	0.0166667	0.0714286	0	Odocoileus_hemionus_HiC.fasta025978	missense_variant	GRID2IP	long term synaptic depression
Moderate	HiC_scaffold_5	72740630	C	A	0	0	0.0166667	0	0.0714286	Odocoileus_hemionus_HiC.fasta007455	missense_variant	KLHL33	family member 33
Moderate	HiC_scaffold_1	15800923	C	A	0	0	0.0166667	0	0	Odocoileus_hemionus_HiC.fasta001752	missense_variant	GATAD2B	GATA zinc finger domain containing 2B
Moderate	HiC_scaffold_1	77933870	C	T	0	0	0.0166667	0	0	Odocoileus_hemionus_HiC.fasta002440	missense_variant	USP1	ubiquitin
[truncated: 145 more rows]

## Sheet: Data 6
Supplementary Data 6. Gene functions associated with the genetic load analysis.
Variant impact	Gene	Input Type	MGI Gene/Marker ID	Symbol	Name	Feature Type	MP ID	Term
High	NEDD4	current symbol	MGI:97297	Nedd4	neural precursor cell expressed, developmentally down-regulated 4	protein coding gene	MP:0000063	decreased bone mineral density
High	NEDD4	current symbol	MGI:97297	Nedd4	neural precursor cell expressed, developmentally down-regulated 4	protein coding gene	MP:0000107	abnormal frontal bone morphology
High	NEDD4	current symbol	MGI:97297	Nedd4	neural precursor cell expressed, developmentally down-regulated 4	protein coding gene	MP:0000111	cleft palate
High	NEDD4	current symbol	MGI:97297	Nedd4	neural precursor cell expressed, developmentally down-regulated 4	protein coding gene	MP:0000218	increased leukocyte cell number
High	NEDD4	current symbol	MGI:97297	Nedd4	neural precursor cell expressed, developmentally down-regulated 4	protein coding gene	MP:0000382	underdeveloped hair follicles
High	NEDD4	current symbol	MGI:97297	Nedd4	neural precursor cell expressed, developmentally down-regulated 4	protein coding gene	MP:0000428	abnormal craniofacial morphology
High	NEDD4	current symbol	MGI:97297	Nedd4	neural precursor cell expressed, developmentally down-regulated 4	protein coding gene	MP:0000455	abnormal maxilla morphology
High	NEDD4	current symbol	MGI:97297	Nedd4	neural precursor cell expressed, developmentally down-regulated 4	protein coding gene	MP:0000458	abnormal mandible morphology
High	NEDD4	current symbol	MGI:97297	Nedd4	neural precursor cell expressed, developmentally down-regulated 4	protein coding gene	MP:0000736	delayed muscle development
High	NEDD4	current symbol	MGI:97297	Nedd4	neural precursor cell expressed, developmentally down-regulated 4	protein coding gene	MP:0001081	abnormal cranial ganglia morphology
High	NEDD4	current symbol	MGI:97297	Nedd4	neural precursor cell expressed, developmentally down-regulated 4	protein coding gene	MP:0001093	small trigeminal ganglion
High	NEDD4	current symbol	MGI:97297	Nedd4	neural precursor cell expressed, developmentally down-regulated 4	protein coding gene	MP:0001096	abnormal glossopharyngeal ganglion morphology
High	NEDD4	current symbol	MGI:97297	Nedd4	neural precursor cell expressed, developmentally down-regulated 4	protein coding gene	MP:0001100	abnormal vagus ganglion morphology
High	NEDD4	current symbol	MGI:97297	Nedd4	neural precursor cell expressed, developmentally down-regulated 4	protein coding gene	MP:0001116	small gonad
High	NEDD4	current symbol	MGI:97297	Nedd4	neural precursor cell expressed, developmentally down-regulated 4	protein coding gene	MP:0001262	decreased body weight
High	NEDD4	current symbol	MGI:97297	Nedd4	neural precursor cell expressed, developmentally down-regulated 4	protein coding gene	MP:0001402	decreased locomotor activity
High	NEDD4	current symbol	MGI:97297	Nedd4	neural precursor cell expressed, developmentally down-regulated 4	protein coding gene	MP:0001698	decreased embryo size
High	NEDD4	current symbol	MGI:97297	Nedd4	neural precursor cell expressed, developmentally down-regulated 4	protein coding gene	MP:0001732	postnatal growth retardation
High	NEDD4	current symbol	MGI:97297	Nedd4	neural precursor cell expressed, developmentally down-regulated 4	protein coding gene	MP:0001828	abnormal T cell activation
High	NEDD4	current symbol	MGI:97297	Nedd4	neural precursor cell expressed, developmentally down-regulated 4	protein coding gene	MP:0001914	hemorrhage
High	NEDD4	current symbol	MGI:97297	Nedd4	neural precursor cell expressed, developmentally down-regulated 4	protein coding gene	MP:0001930	abnormal meiosis
High	NEDD4	current symbol	MGI:97297	Nedd4	neural precursor cell expressed, developmentally down-regulated 4	protein coding gene	MP:0002058	neonatal lethality
High	NEDD4	current symbol	MGI:97297	Nedd4	neural precursor cell expressed, developmentally down-regulated 4	protein coding gene	MP:0002116	abnormal craniofacial bone morphology
High	NEDD4	current symbol	MGI:97297	Nedd4	neural precursor cell expressed, developmentally down-regulated 4	protein coding gene	MP:0002210	abnormal sex determination
High	NEDD4	current symbol	MGI:97297	Nedd4	neural precursor cell expressed, developmentally down-regulated 4	protein coding gene	MP:0002494	increased IgM level
High	NEDD4	current symbol	MGI:97297	Nedd4	neural precursor cell expressed, developmentally down-regulated 4	protein coding gene	MP:0002820	abnormal premaxilla morphology
High	NEDD4	current symbol	MGI:97297	Nedd4	neural precursor cell expressed, developmentally down-regulated 4	protein coding gene	MP:0002882	abnormal neuron morphology
High	NEDD4	current symbol	MGI:97297	Nedd4	neural precursor cell expressed, developmentally down-regulated 4	protein coding gene	MP:0002910	abnormal excitatory postsynaptic currents
High	NEDD4	current symbol	MGI:97297	Nedd4	neural precursor cell expressed, developmentally down-regulated 4	protein coding gene	MP:0002995	primary sex reversal
High	NEDD4	current symbol	MGI:97297	Nedd4	neural precursor cell expressed, developmentally down-regulated 4	protein coding gene	MP:0003830	abnormal testis development
High	NEDD4	current symbol	MGI:97297	Nedd4	neural precursor cell expressed, developmentally down-regulated 4	protein coding gene	MP:0004016	decreased bone mass
High	NEDD4	current symbol	MGI:97297	Nedd4	neural precursor cell expressed, developmentally down-regulated 4	protein coding gene	MP:0004109	abnormal Sertoli cell development
High	NEDD4	current symbol	MGI:97297	Nedd4	neural precursor cell expressed, developmentally down-regulated 4	protein coding gene	MP:0004200	decreased fetal size
High	NEDD4	current symbol	MGI:97297	Nedd4	neural precursor cell expressed, developmentally down-regulated 4	protein coding gene	MP:0004201	fetal growth retardation
High	NEDD4	current symbol	MGI:97297	Nedd4	neural precursor cell expressed, developmentally down-regulated 4	protein coding gene	MP:0004445	small exoccipital bone
High	NEDD4	current symbol	MGI:97297	Nedd4	neural precursor cell expressed, developmentally down-regulated 4	protein coding gene	MP:0004447	small basioccipital bone
High	NEDD4	current symbol	MGI:97297	Nedd4	neural precursor cell expressed, developmentally down-regulated 4	protein coding gene	MP:0004540	small maxilla
High	NEDD4	current symbol	MGI:97297	Nedd4	neural precursor cell expressed, developmentally down-regulated 4	protein coding gene	MP:0004592	small mandible
High	NEDD4	current symbol	MGI:97297	Nedd4	neural precursor cell expressed, developmentally down-regulated 4	protein coding gene	MP:0004610	small vertebrae
High	NEDD4	current symbol	MGI:97297	Nedd4	neural precursor cell expressed, developmentally down-regulated 4	protein coding gene	MP:0004753	abnormal miniature excitatory postsynaptic currents
High	NEDD4	current symbol	MGI:97297	Nedd4	neural precursor cell expressed, developmentally down-regulated 4	protein coding gene	MP:0004792	abnormal synaptic vesicle number
High	NEDD4	current symbol	MGI:97297	Nedd4	neural precursor cell expressed, developmentally down-regulated 4	protein coding gene	MP:0004924	abnormal behavior
High	NEDD4	current symbol	MGI:97297	Nedd4	neural precursor cell expressed, developmentally down-regulated 4	protein coding gene	MP:0005013	increased lymphocyte cell number
High	NEDD4	current symbol	MGI:97297	Nedd4	neural precursor cell expressed, developmentally down-regulated 4	protein coding gene	MP:0005015	increased T cell number
High	NEDD4	current symbol	MGI:97297	Nedd4	neural precursor cell expressed, developmentally down-regulated 4	protein coding gene	MP:0005017	decreased B cell number
High	NEDD4	current symbol	MGI:97297	Nedd4	neural precursor cell expressed, developmentally down-regulated 4	protein coding gene	MP:0005095	decreased T cell proliferation
High	NEDD4	current symbol	MGI:97297	Nedd4	neural precursor cell expressed, developmentally down-regulated 4	protein coding gene	MP:0005293	impaired glucose tolerance
High	NEDD4	current symbol	MGI:97297	Nedd4	neural precursor cell expressed, developmentally down-regulated 4	protein coding gene	MP:0005554	decreased circulating creatinine level
High	NEDD4	current symbol	MGI:97297	Nedd4	neural precursor cell expressed, developmentally down-regulated 4	protein coding gene	MP:0005652	sex reversal
High	NEDD4	current symbol	MGI:97297	Nedd4	neural precursor cell expressed, developmentally down-regulated 4	protein coding gene	MP:0006254	thin cerebral cortex
High	NEDD4	current symbol	MGI:97297	Nedd4	neural precursor cell expressed, developmentally down-regulated 4	protein coding gene	MP:0008074	increased CD4-positive, alpha-beta T cell number
High	NEDD4	current symbol	MGI:97297	Nedd4	neural precursor cell expressed, developmentally down-regulated 4	protein coding gene	MP:0008078	increased CD8-positive, alpha-beta T cell number
High	NEDD4	current symbol	MGI:97297	Nedd4	neural precursor cell expressed, developmentally down-regulated 4	protein coding gene	MP:0008143	abnormal dendrite morphology
High	NEDD4	current symbol	MGI:97297	Nedd4	neural precursor cell expressed, developmentally down-regulated 4	protein coding gene	MP:0008495	decreased IgG1 level
High	NEDD4	current symbol	MGI:97297	Nedd4	neural precursor cell expressed, developmentally down-regulated 4	protein coding gene	MP:0008497	decreased IgG2b level
High	NEDD4	current symbol	MGI:97297	Nedd4	neural precursor cell expressed, developmentally down-regulated 4	protein coding gene	MP:0008498	decreased IgG3 level
High	NEDD4	current symbol	MGI:97297	Nedd4	neural precursor cell expressed, developmentally down-regulated 4	protein coding gene	MP:0008540	abnormal cerebral hemisphere morphology
High	NEDD4	current symbol	MGI:97297	Nedd4	neural precursor cell expressed, developmentally down-regulated 4	protein coding gene	MP:0008688	decreased interleukin-2 secretion
High	NEDD4	current symbol	MGI:97297	Nedd4	neural precursor cell expressed, developmentally down-regulated 4	protein coding gene	MP:0009403	increased variability of skeletal muscle fiber size
High	NEDD4	current symbol	MGI:97297	Nedd4	neural precursor cell expressed, developmentally down-regulated 4	protein coding gene	MP:0009404	centrally nucleated skeletal muscle fibers
High	NEDD4	current symbol	MGI:97297	Nedd4	neural precursor cell expressed, developmentally down-regulated 4	protein coding gene	MP:0009431	decreased fetal weight
High	NEDD4	current symbol	MGI:97297	Nedd4	neural precursor cell expressed, developmentally down-regulated 4	protein coding gene	MP:0009538	abnormal synapse morphology
High	NEDD4	current symbol	MGI:97297	Nedd4	neural precursor cell expressed, developmentally down-regulated 4	protein coding gene	MP:0009674	decreased birth weight
High	NEDD4	current symbol	MGI:97297	Nedd4	neural precursor cell expressed, developmentally down-regulated 4	protein coding gene	MP:0009888	palatal shelves fail to meet at midline
High	NEDD4	current symbol	MGI:97297	Nedd4	neural precursor cell expressed, developmentally down-regulated 4	protein coding gene	MP:0010052	increased grip strength
High	NEDD4	current symbol	MGI:97297	Nedd4	neural precursor cell expressed, developmentally down-regulated 4	protein coding gene	MP:0011089	perinatal lethality, complete penetrance
High	NEDD4	current symbol	MGI:97297	Nedd4	neural precursor cell expressed, developmentally down-regulated 4	protein coding gene	MP:0011091	prenatal lethality, complete penetrance
High	NEDD4	current symbol	MGI:97297	Nedd4	neural precursor cell expressed, developmentally down-regulated 4	protein coding gene	MP:0011099	lethality throughout fetal growth and development, complete penetrance
High	NEDD4	current symbol	MGI:97297	Nedd4	neural precursor cell expressed, developmentally down-regulated 4	protein coding gene	MP:0011100	preweaning lethality, complete penetrance
High	NEDD4	current symbol	MGI:97297	Nedd4	neural precursor cell expressed, developmentally down-regulated 4	protein coding gene	MP:0011109	lethality throughout fetal growth and development, incomplete penetrance
High	NEDD4	current symbol	MGI:97297	Nedd4	neural precursor cell expressed, developmentally down-regulated 4	protein coding gene	MP:0011704	decreased fibroblast proliferation
High	NEDD4	current symbol	MGI:97297	Nedd4	neural precursor cell expressed, developmentally down-regulated 4	protein coding gene	MP:0012701	increased embryonic neuroepithelium apoptosis
High	NEDD4	current symbol	MGI:97297	Nedd4	neural precursor cell expressed, developmentally down-regulated 4	protein coding gene	MP:0012745	abnormal neural crest cell physiology
High	NEDD4	current symbol	MGI:97297	Nedd4	neural precursor cell expressed, developmentally down-regulated 4	protein coding gene	MP:0012755	decreased cranial neural crest cell number
High	NEDD4	current symbol	MGI:97297	Nedd4	neural precursor cell expressed, developmentally down-regulated 4	protein coding gene	MP:0012761	increased cranial neural crest cell apoptosis
High	NEDD4	current symbol	MGI:97297	Nedd4	neural precursor cell expressed, developmentally down-regulated 4	protein coding gene	MP:0020040	decreased bone ossification
High	NEDD4	current symbol	MGI:97297	Nedd4	neural precursor cell expressed, developmentally down-regulated 4	protein coding gene	MP:0020870	decreased thigmotaxis
High	NEDD4	current symbol	MGI:97297	Nedd4	neural precursor cell expressed, developmentally down-regulated 4	protein coding gene	MP:0030049	prominent forehead
High	NEDD4	current symbol	MGI:97297	Nedd4	neural precursor cell expressed, developmentally down-regulated 4	protein coding gene	MP:0030320	abnormal temporal bone tympanic part morphology
High	NEDD4	current symbol	MGI:97297	Nedd4	neural precursor cell expressed, developmentally down-regulated 4	protein coding gene	MP:0031443	abnormal tongue position
High	NEDD4	current symbol	MGI:97297	Nedd4	neural precursor cell expressed, developmentally down-regulated 4	protein coding gene	MP:0031458	absent palate bones
High	ELAVL2	current symbol	MGI:1100887	Elavl2	ELAV like RNA binding protein 1	protein coding gene
High	ADAM18	human synonym	MGI:1096335	Adam17	a disintegrin and metallopeptidase domain 17	protein coding gene	MP:0000065	abnormal bone marrow cavity morphology
High	ADAM18	human synonym	MGI:1096335	Adam17	a disintegrin and metallopeptidase domain 17	protein coding gene	MP:0000066	osteoporosis
High	ADAM18	human synonym	MGI:1096335	Adam17	a disintegrin and metallopeptidase domain 17	protein coding gene	MP:0000135	decreased compact bone thickness
High	ADAM18	human synonym	MGI:1096335	Adam17	a disintegrin and metallopeptidase domain 17	protein coding gene	MP:0000165	abnormal long bone hypertrophic chondrocyte zone
High	ADAM18	human synonym	MGI:1096335	Adam17	a disintegrin and metallopeptidase domain 17	protein coding gene	MP:0000208	decreased hematocrit
High	ADAM18	human synonym	MGI:1096335	Adam17	a disintegrin and metallopeptidase domain 17	protein coding gene	MP:0000218	increased leukocyte cell number
High	ADAM18	human synonym	MGI:1096335	Adam17	a disintegrin and metallopeptidase domain 17	protein coding gene	MP:0000219	increased neutrophil cell number
High	ADAM18	human synonym	MGI:1096335	Adam17	a disintegrin and metallopeptidase domain 17	protein coding gene	MP:0000240	extramedullary hematopoiesis
High	ADAM18	human synonym	MGI:1096335	Adam17	a disintegrin and metallopeptidase domain 17	protein coding gene	MP:0000274	enlarged heart
High	ADAM18	human synonym	MGI:1096335	Adam17	a disintegrin and metallopeptidase domain 17	protein coding gene	MP:0000285	abnormal heart valve morphology
High	ADAM18	human synonym	MGI:1096335	Adam17	a disintegrin and metallopeptidase domain 17	protein coding gene	MP:0000286	abnormal mitral valve morphology
High	ADAM18	human synonym	MGI:1096335	Adam17	a disintegrin and metallopeptidase domain 17	protein coding gene	MP:0000321	increased bone marrow cell number
High	ADAM18	human synonym	MGI:1096335	Adam17	a disintegrin and metallopeptidase domain 17	protein coding gene	MP:0000352	decreased cell proliferation
High	ADAM18	human synonym	MGI:1096335	Adam17	a disintegrin and metallopeptidase domain 17	protein coding gene	MP:0000367	abnormal coat/ hair morphology
High	ADAM18	human synonym	MGI:1096335	Adam17	a disintegrin and metallopeptidase domain 17	protein coding gene	MP:0000377	abnormal hair follicle morphology
High	ADAM18	human synonym	MGI:1096335	Adam17	a disintegrin and metallopeptidase domain 17	protein coding gene	MP:0000383	abnormal hair follicle orientation
High	ADAM18	human synonym	MGI:1096335	Adam17	a disintegrin and metallopeptidase domain 17	protein coding gene	MP:0000384	distorted hair follicle pattern
High	ADAM18	human synonym	MGI:1096335	Adam17	a disintegrin and metallopeptidase domain 17	protein coding gene	MP:0000410	waved hair
High	ADAM18	human synonym	MGI:1096335	Adam17	a disintegrin and metallopeptidase domain 17	protein coding gene	MP:0000496	abnormal small intestine morphology
High	ADAM18	human synonym	MGI:1096335	Adam17	a disintegrin and metallopeptidase domain 17	protein coding gene	MP:0000689	abnormal spleen morphology
High	ADAM18	human synonym	MGI:1096335	Adam17	a disintegrin and metallopeptidase domain 17	protein coding gene	MP:0000691	enlarged spleen
High	ADAM18	human synonym	MGI:1096335	Adam17	a disintegrin and metallopeptidase domain 17	protein coding gene	MP:0001175	abnormal lung morphology
High	ADAM18	human synonym	MGI:1096335	Adam17	a disintegrin and metallopeptidase domain 17	protein coding gene	MP:0001176	abnormal lung development
High	ADAM18	human synonym	MGI:1096335	Adam17	a disintegrin and metallopeptidase domain 17	protein coding gene	MP:0001178	pulmonary hypoplasia
High	ADAM18	human synonym	MGI:1096335	Adam17	a disintegrin and metallopeptidase domain 17	protein coding gene	MP:0001191	abnormal skin condition
High	ADAM18	human synonym	MGI:1096335	Adam17	a disintegrin and metallopeptidase domain 17	protein coding gene	MP:0001194	dermatitis
High	ADAM18	human synonym	MGI:1096335	Adam17	a disintegrin and metallopeptidase domain 17	protein coding gene	MP:0001216	abnormal epidermal layer morphology
High	ADAM18	human synonym	MGI:1096335	Adam17	a disintegrin and metallopeptidase domain 17	protein coding gene	MP:0001258	decreased body length
High	ADAM18	human synonym	MGI:1096335	Adam17	a disintegrin and metallopeptidase domain 17	protein coding gene	MP:0001260	increased body weight
High	ADAM18	human synonym	MGI:1096335	Adam17	a disintegrin and metallopeptidase domain 17	protein coding gene	MP:0001262	decreased body weight
High	ADAM18	human synonym	MGI:1096335	Adam17	a disintegrin and metallopeptidase domain 17	protein coding gene	MP:0001263	weight loss
High	ADAM18	human synonym	MGI:1096335	Adam17	a disintegrin and metallopeptidase domain 17	protein coding gene	MP:0001265	decreased body size
High	ADAM18	human synonym	MGI:1096335	Adam17	a disintegrin and metallopeptidase domain 17	protein coding gene	MP:0001274	curly vibrissae
High	ADAM18	human synonym	MGI:1096335	Adam17	a disintegrin and metallopeptidase domain 17	protein coding gene	MP:0001282	short vibrissae
High	ADAM18	human synonym	MGI:1096335	Adam17	a disintegrin and metallopeptidase domain 17	protein coding gene	MP:0001293	anophthalmia
High	ADAM18	human synonym	MGI:1096335	Adam17	a disintegrin and metallopeptidase domain 17	protein coding gene	MP:0001297	microphthalmia
High	ADAM18	human synonym	MGI:1096335	Adam17	a disintegrin and metallopeptidase domain 17	protein coding gene	MP:0001302	eyelids open at birth
High	ADAM18	human synonym	MGI:1096335	Adam17	a disintegrin and metallopeptidase domain 17	protein coding gene	MP:0001304	cataract
[truncated: 23,349 more rows]

## Sheet: Data 7
Supplementary Data 7. Genetic indicator classifications with underlying calculations for genetic diversity within populations of Swedish moose. Each of the four columns used for final indicator status are colored, cells correspond to status. Descriptions of limits may be found below the table.
[truncated: 24 more rows]

[truncated: 3 more sheets: Data 8, Data 9, Data 10]
